# Supplementary material for: 2-Amino-4-(3,4-dimeth­oxy­phen­yl)-5,6-dihydro­benzo[h]quinoline-3-carbo­nitrile–3-amino-1-(3,4-dimeth­oxy­phen­yl)-9,10-dihydro­phenanthrene-2,4-dicarbonitrile (1/19)
Source: Acta Crystallogr Sect E Struct Rep Online. 2011 Oct 8;67(Pt 11):o2873. doi: 10.1107/S1600536811040517 (PMC3247608; doi:10.1107/S1600536811040517)
Supplement: Supplementary file 1 [file e-67-o2873-sup1.cif]

##############################################################################
#                                                                            #
# This CIF contains the data in a paper accepted for publication in          #
# Acta Crystallographica Section E. It conforms to the requirements of       #
# Notes for Authors for Acta Crystallographica Section E, and has been       #
# peer reviewed under the auspices of the IUCr Commission on Journals.       #
#                                                                            #
# Full details of the Crystallographic Information File format               #
# are given in the paper "The Crystallographic Information File (CIF):       #
# a New Standard Archive File for Crystallography" by S. R. Hall, F. H.      #
# Allen and I. D. Brown [Acta Cryst. (1991), A47, 655-685].                  #
#                                                                            #
# The current version of the core CIF dictionary is obtainable from          #
# ftp://ftp.iucr.org/pub/cif_core.dic.                                       #
#                                                                            #
# Software is freely available for graphical display of the structure(s)     #
# in this CIF. For information consult the CIF software page                 #
# http://www.iucr.org/resources/cif/software.                                #
#                                                                            #
# This file may be used for bona fide research purposes within the           #
# scientific community so long as proper attribution is given to the journal # 
# article from which it was obtained.                                        #
#                                                                            #
##############################################################################
data_global
_audit_creation_method     SHELXL-97
_journal_date_recd_electronic     2011-09-11
_journal_date_accepted     2011-10-03
_journal_name_full     'Acta Crystallographica, Section E'
_journal_year     2011
_journal_volume     67
_journal_issue     11
_journal_page_first     o2873
_journal_page_last     o2873
_journal_paper_category     QO
_journal_coeditor_code     ZS2146
_publ_contact_author
;
     Dr. Seik Weng Ng
     Department of Chemistry
     University of Malaya
     50603 Kuala Lumpur
     Malaysia
;
_publ_contact_author_email     seikweng@um.edu.my
_publ_contact_author_fax     '03 7967 4193'
_publ_contact_author_phone     '03 7967 6778'
_publ_section_title
;\
2-Amino-4-(3,4-dimethoxyphenyl)-5,6-dihydrobenzo[<i>h</i>]quinoline-3-\
carbonitrile--3-amino-1-(3,4-dimethoxyphenyl)-9,10-dihydrophenanthrene-2,4-\
dicarbonitrile (1/19)
;
loop_
    _publ_author_name
    _publ_author_address
    'Asiri, Abdullah M. '
;
     Chemistry Department
     Faculty of Science
     King Abdulaziz University
     PO Box 80203 Jeddah
     Saudi Arabia
    and
    Center of Excellence for Advanced Materials Research
    King Abdulaziz University
    PO Box 80203 Jeddah
    Saudi Arabia
;
    'Al-Youbi, Abdulrahman O.'
;
     Chemistry Department
     Faculty of Science
     King Abdulaziz University
     PO Box 80203 Jeddah
     Saudi Arabia
;
    'Faidallah, Hassan M.'
;
     Chemistry Department
     Faculty of Science
     King Abdulaziz University
     PO Box 80203 Jeddah
     Saudi Arabia
;
    'Ng, Seik Weng'
;
     Department of Chemistry
     University of Malaya
     50603 Kuala Lumpur
     Malaysia
;
data_I
_audit_creation_method     SHELXL-97
_chemical_name_systematic
;
2-Amino-4-(3,4-dimethoxyphenyl)-5,6-dihydrobenzo[<i>h</i>]quinoline-3-
carbonitrile--3-amino-1-(3,4-dimethoxyphenyl)-9,10-dihydrophenanthrene-2,4-
dicarbonitrile (1/19)
;
_chemical_name_common     ?
_chemical_formula_moiety     '0.05(C22 H19 N3 O2), 0.95(C24 H19 N3 O2)'
_chemical_formula_sum     'C23.90 H19 N3 O2'
_chemical_formula_iupac     '0.05C22 H19 N3 O2, 0.95C24 H19 N3 O2'
_chemical_formula_weight     380.22
_chemical_melting_point     ?
_symmetry_cell_setting     monoclinic
_symmetry_space_group_name_H-M     'P 21/c'
_symmetry_space_group_name_Hall     '-P 2ybc'
loop_
    _symmetry_equiv_pos_as_xyz
    'x, y, z'
    '-x, y+1/2, -z+1/2'
    '-x, -y, -z'
    'x, -y-1/2, z-1/2'
_cell_length_a     8.9347(3)
_cell_length_b     14.4915(5)
_cell_length_c     14.7818(6)
_cell_angle_alpha     90.00
_cell_angle_beta     103.446(4)
_cell_angle_gamma     90.00
_cell_volume     1861.45(12)
_cell_formula_units_Z     4
_cell_measurement_reflns_used     3220
_cell_measurement_theta_min     2.34
_cell_measurement_theta_max     29.16
_cell_measurement_temperature     100(2)
_exptl_crystal_description     block
_exptl_crystal_colour     orange
_exptl_crystal_size_max     0.30
_exptl_crystal_size_mid     0.25
_exptl_crystal_size_min     0.20
_exptl_crystal_density_diffrn     1.357
_exptl_crystal_density_meas     ?
_exptl_crystal_density_method     'not measured'
_exptl_crystal_F_000     797.6
_exptl_absorpt_coefficient_mu     0.088
_exptl_absorpt_correction_type     multi-scan
_exptl_absorpt_process_details     '(CrysAlis PRO; Agilent, 2010)'
_exptl_absorpt_correction_T_min     0.9740
_exptl_absorpt_correction_T_max     0.9826
_diffrn_ambient_temperature     100(2)
_diffrn_radiation_type     MoK\a
_diffrn_radiation_wavelength     0.71073
_diffrn_radiation_source     'SuperNova (Mo) X-ray Source'
_diffrn_radiation_monochromator     Mirror
_diffrn_measurement_device_type
                  'Agilent SuperNova Dual diffractometer with an Atlas detector'
_diffrn_measurement_method     \w
_diffrn_detector_area_resol_mean     10.4041
_diffrn_reflns_number     9240
_diffrn_reflns_av_R_equivalents     0.0314
_diffrn_reflns_av_sigmaI/netI     0.0492
_diffrn_reflns_theta_min     2.34
_diffrn_reflns_theta_max     27.50
_diffrn_reflns_theta_full     27.50
_diffrn_measured_fraction_theta_max     0.973
_diffrn_measured_fraction_theta_full     0.973
_diffrn_reflns_limit_h_min     -11
_diffrn_reflns_limit_h_max     8
_diffrn_reflns_limit_k_min     -18
_diffrn_reflns_limit_k_max     17
_diffrn_reflns_limit_l_min     -19
_diffrn_reflns_limit_l_max     17
_diffrn_standards_number     0
_diffrn_standards_interval_count     .
_diffrn_standards_interval_time     .
_diffrn_standards_decay_%     ?
_reflns_number_total     4160
_reflns_number_gt     3146
_reflns_threshold_expression     I>2\s(I)
_refine_ls_structure_factor_coef     Fsqd
_refine_ls_matrix_type     full
_refine_ls_R_factor_all     0.0711
_refine_ls_R_factor_gt     0.0490
_refine_ls_wR_factor_gt     0.1097
_refine_ls_wR_factor_ref     0.1240
_refine_ls_goodness_of_fit_ref     1.035
_refine_ls_restrained_S_all     1.035
_refine_ls_number_reflns     4160
_refine_ls_number_parameters     270
_refine_ls_number_restraints     0
_refine_ls_hydrogen_treatment     mixed
_refine_ls_weighting_scheme     calc
_refine_ls_weighting_details
         'calc w=1/[\s^2^(Fo^2^)+(0.0502P)^2^+0.6446P] where P=(Fo^2^+2Fc^2^)/3'
_atom_sites_solution_hydrogens     geom
_atom_sites_solution_primary     direct
_atom_sites_solution_secondary     difmap
_refine_ls_shift/su_max     0.001
_refine_ls_shift/su_mean     0.001
_refine_diff_density_max     0.298
_refine_diff_density_min     -0.237
_refine_ls_extinction_method     none
_refine_ls_extinction_coef     ?
loop_
    _atom_type_symbol
    _atom_type_description
    _atom_type_scat_dispersion_real
    _atom_type_scat_dispersion_imag
    _atom_type_scat_source
    'C' 'C' 0.0033 0.0016
                         'International Tables Vol C Tables 4.2.6.8 and 6.1.1.4'
    'H' 'H' 0.0000 0.0000
                         'International Tables Vol C Tables 4.2.6.8 and 6.1.1.4'
    'N' 'N' 0.0061 0.0033
                         'International Tables Vol C Tables 4.2.6.8 and 6.1.1.4'
    'O' 'O' 0.0106 0.0060
                         'International Tables Vol C Tables 4.2.6.8 and 6.1.1.4'
_computing_data_collection     'CrysAlis PRO (Agilent, 2010)'
_computing_cell_refinement     'CrysAlis PRO (Agilent, 2010)'
_computing_data_reduction     'CrysAlis PRO (Agilent, 2010)'
_computing_structure_solution     'SHELXS97 (Sheldrick, 2008)'
_computing_structure_refinement     'SHELXL97 (Sheldrick, 2008)'
_computing_molecular_graphics     'X-SEED (Barbour, 2001)'
_computing_publication_material     'publCIF (Westrip, 2010)'
loop_
    _atom_site_type_symbol
    _atom_site_label
    _atom_site_fract_x
    _atom_site_fract_y
    _atom_site_fract_z
    _atom_site_U_iso_or_equiv
    _atom_site_adp_type
    _atom_site_calc_flag
    _atom_site_refinement_flags
    _atom_site_occupancy
    _atom_site_symmetry_multiplicity
    _atom_site_disorder_assembly
    _atom_site_disorder_group
    O O1 0.30588(13) 0.63995(9) 0.10804(8) 0.0271(3) Uani d . 1 1 . .
    O O2 0.07648(12) 0.69798(8) 0.17421(8) 0.0220(3) Uani d . 1 1 A .
    N N1 0.94620(18) 0.95400(11) 0.33260(11) 0.0197(3) Uani d P 0.05 1 A 1
    C C1' 0.94620(18) 0.95400(11) 0.33260(11) 0.0197(3) Uani d P 0.95 1 A 2
    N N2 1.21403(18) 1.02734(11) 0.39566(11) 0.0279(4) Uani d P 0.95 1 A 2
    N N3 1.00292(18) 0.87635(11) 0.48043(11) 0.0271(4) Uani d . 1 1 A .
    H H1 1.104(3) 0.9012(16) 0.4948(16) 0.053(7) Uiso d . 1 1 . .
    H H2 0.973(2) 0.8423(15) 0.5258(15) 0.035(6) Uiso d . 1 1 . .
    N N4 0.68515(17) 0.74165(11) 0.49326(11) 0.0294(4) Uani d . 1 1 A .
    C C1 0.84721(19) 0.97189(11) 0.24628(11) 0.0209(4) Uani d . 1 1 . .
    C C2 0.8945(2) 1.02681(12) 0.17292(12) 0.0253(4) Uani d . 1 1 A .
    C C3 1.0457(2) 1.02878(13) 0.16227(13) 0.0315(4) Uani d . 1 1 . .
    H H3 1.1232 0.9947 0.2038 0.038 Uiso calc R 1 1 A .
    C C4 1.0837(3) 1.07998(14) 0.09164(14) 0.0374(5) Uani d . 1 1 A .
    H H4 1.1867 1.0808 0.0847 0.045 Uiso calc R 1 1 . .
    C C5 0.9711(3) 1.12980(14) 0.03145(14) 0.0425(5) Uani d . 1 1 . .
    H H5 0.9976 1.1660 -0.0161 0.051 Uiso calc R 1 1 A .
    C C6 0.8200(3) 1.12739(13) 0.03999(13) 0.0382(5) Uani d . 1 1 A .
    H H6 0.7435 1.1618 -0.0019 0.046 Uiso calc R 1 1 . .
    C C7 0.7794(2) 1.07502(12) 0.10951(12) 0.0295(4) Uani d . 1 1 . .
    C C8 0.6159(2) 1.06430(13) 0.11720(13) 0.0326(4) Uani d . 1 1 A .
    H H8A 0.5449 1.0839 0.0585 0.039 Uiso calc R 1 1 . .
    H H8B 0.5970 1.1035 0.1682 0.039 Uiso calc R 1 1 . .
    C C9 0.5876(2) 0.96303(13) 0.13680(12) 0.0292(4) Uani d . 1 1 . .
    H H9A 0.4801 0.9547 0.1424 0.035 Uiso calc R 1 1 A .
    H H9B 0.6036 0.9242 0.0848 0.035 Uiso calc R 1 1 . .
    C C10 0.69749(19) 0.93394(12) 0.22619(12) 0.0231(4) Uani d . 1 1 A .
    C C11 0.65552(18) 0.87253(11) 0.28827(11) 0.0213(4) Uani d . 1 1 . .
    C C12 0.75689(18) 0.85343(11) 0.37374(11) 0.0193(3) Uani d . 1 1 A .
    C C13 0.90408(18) 0.89474(11) 0.39830(11) 0.0196(3) Uani d . 1 1 . .
    C C14 1.0941(2) 0.99715(12) 0.36327(12) 0.0225(4) Uani d P 0.95 1 A 2
    C C15 0.71436(18) 0.79079(12) 0.43878(12) 0.0224(4) Uani d . 1 1 . .
    C C16 0.50312(18) 0.82492(12) 0.26343(11) 0.0215(4) Uani d . 1 1 A .
    C C17 0.47860(19) 0.75520(12) 0.19617(12) 0.0224(4) Uani d . 1 1 . .
    H H17 0.5599 0.7375 0.1683 0.027 Uiso calc R 1 1 A .
    C C18 0.33741(18) 0.71173(11) 0.16982(11) 0.0203(4) Uani d . 1 1 A .
    C C19 0.21512(18) 0.74044(11) 0.20790(11) 0.0193(3) Uani d . 1 1 . .
    C C20 0.2414(2) 0.80721(12) 0.27631(12) 0.0249(4) Uani d . 1 1 A .
    H H20 0.1605 0.8251 0.3044 0.030 Uiso calc R 1 1 . .
    C C21 0.3855(2) 0.84870(13) 0.30454(12) 0.0262(4) Uani d . 1 1 . .
    H H21 0.4026 0.8937 0.3526 0.031 Uiso calc R 1 1 A .
    C C22 0.4368(2) 0.59651(14) 0.08517(15) 0.0368(5) Uani d . 1 1 . .
    H H22A 0.4020 0.5462 0.0409 0.055 Uiso calc R 1 1 . .
    H H22B 0.5043 0.5716 0.1418 0.055 Uiso calc R 1 1 . .
    H H22C 0.4934 0.6420 0.0571 0.055 Uiso calc R 1 1 . .
    C C23 -0.05031(19) 0.73108(12) 0.20937(13) 0.0260(4) Uani d . 1 1 . .
    H H23A -0.1430 0.6957 0.1814 0.039 Uiso calc R 1 1 A .
    H H23B -0.0678 0.7965 0.1937 0.039 Uiso calc R 1 1 . .
    H H23C -0.0268 0.7236 0.2771 0.039 Uiso calc R 1 1 . .
loop_
    _atom_site_aniso_label
    _atom_site_aniso_U_11
    _atom_site_aniso_U_22
    _atom_site_aniso_U_33
    _atom_site_aniso_U_12
    _atom_site_aniso_U_13
    _atom_site_aniso_U_23
    O1 0.0180(6) 0.0316(7) 0.0312(7) 0.0003(5) 0.0050(5) -0.0126(6)
    O2 0.0152(6) 0.0253(6) 0.0258(6) -0.0021(5) 0.0051(5) -0.0061(5)
    N1 0.0175(8) 0.0197(8) 0.0218(8) -0.0008(7) 0.0042(7) -0.0027(7)
    C1' 0.0175(8) 0.0197(8) 0.0218(8) -0.0008(7) 0.0042(7) -0.0027(7)
    N2 0.0214(8) 0.0270(8) 0.0354(9) -0.0022(7) 0.0065(7) 0.0011(7)
    N3 0.0209(8) 0.0325(9) 0.0240(8) -0.0045(7) -0.0028(6) 0.0063(7)
    N4 0.0257(8) 0.0309(8) 0.0315(8) -0.0031(7) 0.0065(7) 0.0030(7)
    C1 0.0233(8) 0.0196(8) 0.0192(8) 0.0004(7) 0.0036(7) -0.0026(7)
    C2 0.0347(10) 0.0209(8) 0.0199(8) -0.0056(8) 0.0056(8) -0.0035(7)
    C3 0.0391(11) 0.0267(10) 0.0308(10) -0.0063(8) 0.0126(9) -0.0034(8)
    C4 0.0523(13) 0.0317(10) 0.0342(11) -0.0115(10) 0.0219(10) -0.0042(9)
    C5 0.0717(16) 0.0323(11) 0.0272(10) -0.0162(11) 0.0190(11) -0.0001(9)
    C6 0.0593(14) 0.0284(10) 0.0228(9) -0.0058(10) 0.0013(9) 0.0015(8)
    C7 0.0434(11) 0.0237(9) 0.0191(9) -0.0057(8) 0.0026(8) -0.0020(7)
    C8 0.0400(11) 0.0293(10) 0.0217(9) 0.0011(9) -0.0065(8) 0.0023(8)
    C9 0.0298(10) 0.0303(10) 0.0225(9) -0.0031(8) -0.0041(8) 0.0001(8)
    C10 0.0217(8) 0.0244(9) 0.0205(8) -0.0004(7) -0.0006(7) -0.0016(7)
    C11 0.0175(8) 0.0229(8) 0.0231(8) 0.0010(7) 0.0037(7) -0.0042(7)
    C12 0.0174(8) 0.0204(8) 0.0205(8) -0.0001(7) 0.0051(7) -0.0015(7)
    C13 0.0180(8) 0.0185(8) 0.0216(8) 0.0019(7) 0.0031(7) -0.0025(7)
    C14 0.0246(9) 0.0218(9) 0.0218(9) 0.0016(8) 0.0068(8) 0.0016(7)
    C15 0.0161(8) 0.0247(9) 0.0243(9) -0.0003(7) 0.0007(7) -0.0036(7)
    C16 0.0159(8) 0.0251(8) 0.0210(8) 0.0015(7) -0.0006(7) 0.0023(7)
    C17 0.0164(8) 0.0281(9) 0.0225(8) 0.0019(7) 0.0041(7) -0.0008(7)
    C18 0.0198(8) 0.0219(8) 0.0184(8) 0.0010(7) 0.0026(7) -0.0027(7)
    C19 0.0151(8) 0.0210(8) 0.0203(8) -0.0001(6) 0.0013(7) 0.0029(7)
    C20 0.0195(8) 0.0294(9) 0.0266(9) -0.0019(7) 0.0072(7) -0.0068(7)
    C21 0.0230(9) 0.0300(10) 0.0247(9) -0.0023(8) 0.0035(7) -0.0072(8)
    C22 0.0242(10) 0.0402(12) 0.0475(12) 0.0015(9) 0.0115(9) -0.0201(10)
    C23 0.0168(8) 0.0287(9) 0.0334(10) -0.0011(7) 0.0079(7) -0.0061(8)
loop_
    _geom_bond_atom_site_label_1
    _geom_bond_atom_site_label_2
    _geom_bond_site_symmetry_2
    _geom_bond_distance
    _geom_bond_publ_flag
    O1 C18 . 1.370(2) ?
    O1 C22 . 1.436(2) ?
    O2 C19 . 1.3690(19) ?
    O2 C23 . 1.434(2) ?
    N1 C1 . 1.397(2) ?
    N1 C13 . 1.411(2) ?
    N2 C14 . 1.153(2) ?
    N3 C13 . 1.351(2) ?
    N3 H1 . 0.95(2) ?
    N3 H2 . 0.92(2) ?
    N4 C15 . 1.150(2) ?
    C1 C10 . 1.413(2) ?
    C1 C2 . 1.484(2) ?
    C2 C3 . 1.396(3) ?
    C2 C7 . 1.405(3) ?
    C3 C4 . 1.386(3) ?
    C3 H3 . 0.9500 ?
    C4 C5 . 1.381(3) ?
    C4 H4 . 0.9500 ?
    C5 C6 . 1.386(3) ?
    C5 H5 . 0.9500 ?
    C6 C7 . 1.392(3) ?
    C6 H6 . 0.9500 ?
    C7 C8 . 1.499(3) ?
    C8 C9 . 1.528(3) ?
    C8 H8A . 0.9900 ?
    C8 H8B . 0.9900 ?
    C9 C10 . 1.512(2) ?
    C9 H9A . 0.9900 ?
    C9 H9B . 0.9900 ?
    C10 C11 . 1.391(2) ?
    C11 C12 . 1.400(2) ?
    C11 C16 . 1.494(2) ?
    C12 C13 . 1.413(2) ?
    C12 C15 . 1.436(2) ?
    C16 C21 . 1.374(2) ?
    C16 C17 . 1.399(2) ?
    C17 C18 . 1.383(2) ?
    C17 H17 . 0.9500 ?
    C18 C19 . 1.403(2) ?
    C19 C20 . 1.380(2) ?
    C20 C21 . 1.394(2) ?
    C20 H20 . 0.9500 ?
    C21 H21 . 0.9500 ?
    C22 H22A . 0.9800 ?
    C22 H22B . 0.9800 ?
    C22 H22C . 0.9800 ?
    C23 H23A . 0.9800 ?
    C23 H23B . 0.9800 ?
    C23 H23C . 0.9800 ?
loop_
    _geom_angle_atom_site_label_1
    _geom_angle_atom_site_label_2
    _geom_angle_atom_site_label_3
    _geom_angle_site_symmetry_1
    _geom_angle_site_symmetry_3
    _geom_angle
    _geom_angle_publ_flag
    C18 O1 C22 . . 115.94(13) ?
    C19 O2 C23 . . 116.23(13) ?
    C1 N1 C13 . . 121.85(15) ?
    C13 N3 H1 . . 121.0(15) ?
    C13 N3 H2 . . 121.2(13) ?
    H1 N3 H2 . . 117.7(19) ?
    N1 C1 C10 . . 119.15(15) ?
    N1 C1 C2 . . 122.66(15) ?
    C10 C1 C2 . . 118.16(15) ?
    C3 C2 C7 . . 119.44(17) ?
    C3 C2 C1 . . 122.73(17) ?
    C7 C2 C1 . . 117.76(16) ?
    C4 C3 C2 . . 120.60(19) ?
    C4 C3 H3 . . 119.7 ?
    C2 C3 H3 . . 119.7 ?
    C5 C4 C3 . . 119.7(2) ?
    C5 C4 H4 . . 120.1 ?
    C3 C4 H4 . . 120.1 ?
    C4 C5 C6 . . 120.47(19) ?
    C4 C5 H5 . . 119.8 ?
    C6 C5 H5 . . 119.8 ?
    C5 C6 C7 . . 120.5(2) ?
    C5 C6 H6 . . 119.7 ?
    C7 C6 H6 . . 119.7 ?
    C6 C7 C2 . . 119.19(19) ?
    C6 C7 C8 . . 122.56(18) ?
    C2 C7 C8 . . 118.19(16) ?
    C7 C8 C9 . . 108.73(16) ?
    C7 C8 H8A . . 109.9 ?
    C9 C8 H8A . . 109.9 ?
    C7 C8 H8B . . 109.9 ?
    C9 C8 H8B . . 109.9 ?
    H8A C8 H8B . . 108.3 ?
    C10 C9 C8 . . 109.33(14) ?
    C10 C9 H9A . . 109.8 ?
    C8 C9 H9A . . 109.8 ?
    C10 C9 H9B . . 109.8 ?
    C8 C9 H9B . . 109.8 ?
    H9A C9 H9B . . 108.3 ?
    C11 C10 C1 . . 119.86(15) ?
    C11 C10 C9 . . 122.36(15) ?
    C1 C10 C9 . . 117.78(15) ?
    C10 C11 C12 . . 120.31(15) ?
    C10 C11 C16 . . 120.23(15) ?
    C12 C11 C16 . . 119.45(15) ?
    C11 C12 C13 . . 121.05(15) ?
    C11 C12 C15 . . 120.84(14) ?
    C13 C12 C15 . . 118.10(14) ?
    N3 C13 N1 . . 121.00(15) ?
    N3 C13 C12 . . 121.45(16) ?
    N1 C13 C12 . . 117.52(14) ?
    N4 C15 C12 . . 177.44(18) ?
    C21 C16 C17 . . 119.08(15) ?
    C21 C16 C11 . . 121.48(15) ?
    C17 C16 C11 . . 119.44(15) ?
    C18 C17 C16 . . 120.75(15) ?
    C18 C17 H17 . . 119.6 ?
    C16 C17 H17 . . 119.6 ?
    O1 C18 C17 . . 124.52(15) ?
    O1 C18 C19 . . 115.72(14) ?
    C17 C18 C19 . . 119.76(15) ?
    O2 C19 C20 . . 124.56(15) ?
    O2 C19 C18 . . 116.35(14) ?
    C20 C19 C18 . . 119.08(15) ?
    C19 C20 C21 . . 120.66(16) ?
    C19 C20 H20 . . 119.7 ?
    C21 C20 H20 . . 119.7 ?
    C16 C21 C20 . . 120.48(16) ?
    C16 C21 H21 . . 119.8 ?
    C20 C21 H21 . . 119.8 ?
    O1 C22 H22A . . 109.5 ?
    O1 C22 H22B . . 109.5 ?
    H22A C22 H22B . . 109.5 ?
    O1 C22 H22C . . 109.5 ?
    H22A C22 H22C . . 109.5 ?
    H22B C22 H22C . . 109.5 ?
    O2 C23 H23A . . 109.5 ?
    O2 C23 H23B . . 109.5 ?
    H23A C23 H23B . . 109.5 ?
    O2 C23 H23C . . 109.5 ?
    H23A C23 H23C . . 109.5 ?
    H23B C23 H23C . . 109.5 ?
loop_
    _geom_hbond_atom_site_label_D
    _geom_hbond_atom_site_label_H
    _geom_hbond_atom_site_label_A
    _geom_hbond_site_symmetry_A
    _geom_hbond_distance_DH
    _geom_hbond_distance_HA
    _geom_hbond_distance_DA
    _geom_hbond_angle_DHA
    _geom_hbond_publ_flag
    N3 H1 O1 4_676 0.95(2) 2.24(2) 2.927(2) 129(2) yes
    N3 H2 O2 4_676 0.92(2) 2.25(2) 2.987(2) 136(2) yes
