# Supplementary material for: 2-Amino-4-(3,4-dimeth­oxy­phen­yl)-5,6-dihydro­benzo[h]quinoline-3-carbo­nitrile–3-amino-1-(3,4-dimeth­oxy­phen­yl)-9,10-dihydro­phenanthrene-2,4-dicarbonitrile (1/19)
Source: Acta Crystallogr Sect E Struct Rep Online. 2011 Oct 8;67(Pt 11):o2873. doi: 10.1107/S1600536811040517 (PMC3247608; doi:10.1107/S1600536811040517)
Supplement: Supplementary file 2 [file e-67-o2873-Isup2.hkl]

# 
# h,k,l, Fc-squared, Fo-squared, sigma(Fo-squared) and status flag 
# 
data_I
_shelx_title '  P21/c' 
_shelx_refln_list_code          4 
_shelx_F_calc_maximum      183.89 
_exptl_crystal_F_000       797.60 
_reflns_d_resolution_high  0.7697 
 
loop_ 
 _symmetry_equiv_pos_as_xyz 
 'x, y, z' 
 '-x, y+1/2, -z+1/2' 
 '-x, -y, -z' 
 'x, -y-1/2, z-1/2' 
 
_cell_length_a     8.9347 
_cell_length_b    14.4915 
_cell_length_c    14.7818 
_cell_angle_alpha  90.000 
_cell_angle_beta  103.446 
_cell_angle_gamma  90.000 
 
_shelx_F_squared_multiplier     1.000 
 
loop_ 
 _refln_index_h 
 _refln_index_k 
 _refln_index_l 
 _refln_F_squared_calc 
 _refln_F_squared_meas 
 _refln_F_squared_sigma 
 _refln_observed_status 
   1   0   0     5197.95     4752.97     37.85 o 
   2   0   0      420.00      309.39     11.30 o 
   3   0   0     2684.92     2710.46     30.47 o 
   4   0   0      491.84      485.70     19.54 o 
   5   0   0      745.32      804.61     21.81 o 
   6   0   0      230.13      253.22     13.59 o 
   7   0   0      971.52      916.36     37.99 o 
   8   0   0      182.83      184.09     18.92 o 
   9   0   0       16.38       36.69      9.44 o 
  10   0   0      211.95      265.95     25.50 o 
  11   0   0      187.61      226.79     25.18 o 
   1   1   0     1262.12     1231.11     12.45 o 
   2   1   0      148.37      116.81      3.52 o 
   3   1   0       71.77       79.62      3.64 o 
   4   1   0     1989.76     2058.84     21.57 o 
   5   1   0       16.98       14.70      2.47 o 
   6   1   0      191.63      202.29      8.63 o 
   7   1   0       14.44       14.05      3.51 o 
   8   1   0      279.07      305.19     16.79 o 
   9   1   0        0.08        0.63      3.27 o 
  10   1   0        1.54        1.93      3.62 o 
  11   1   0       12.50       21.28      9.48 o 
   0   2   0       68.22       64.94      3.71 o 
   1   2   0     3991.34     4041.92     17.24 o 
   2   2   0      985.99      935.26      9.06 o 
   3   2   0     1270.10     1224.66     13.46 o 
   4   2   0     2957.44     3172.25     25.65 o 
   5   2   0      836.00      879.98     15.92 o 
   6   2   0      556.20      518.67     13.65 o 
   7   2   0      184.85      184.02     11.57 o 
   8   2   0        0.12        0.43      5.40 o 
   9   2   0       14.56       12.45      9.58 o 
  10   2   0       12.00       18.75      5.82 o 
  11   2   0       20.46       16.80      8.75 o 
   1   3   0      253.47      306.67      6.77 o 
   2   3   0     2897.57     2905.98     22.63 o 
   3   3   0       45.22       57.65      3.67 o 
   4   3   0      132.43      178.21      5.91 o 
   5   3   0       69.45       83.57      4.78 o 
   6   3   0      117.17      120.64      7.85 o 
   7   3   0       29.78       24.81      4.26 o 
   8   3   0      724.68      770.85     25.67 o 
   9   3   0        7.39       13.79      5.34 o 
  10   3   0        6.35        5.30      6.50 o 
  11   3   0       44.57       35.16     10.98 o 
   0   4   0       37.00       55.89      5.21 o 
   1   4   0      465.24      438.81      7.48 o 
   2   4   0       27.93       41.80      3.13 o 
   3   4   0     1269.76     1322.29     18.54 o 
   4   4   0       52.80       62.80      3.38 o 
   5   4   0      502.04      483.00     11.99 o 
   6   4   0      178.44      188.06      7.68 o 
   7   4   0      347.01      356.51     16.74 o 
   8   4   0      242.45      221.96     13.51 o 
   9   4   0       50.13       67.67      8.41 o 
  10   4   0       14.06        0.20      8.02 o 
  11   4   0      163.07      186.62     25.84 o 
   1   5   0     2991.69     2940.29     22.33 o 
   2   5   0       39.42       43.74      3.46 o 
   3   5   0      472.12      548.15     10.76 o 
   4   5   0     2206.09     2312.92     29.09 o 
   5   5   0       56.15       52.28      3.36 o 
   6   5   0        6.04        5.27      2.41 o 
   7   5   0      726.17      715.13     17.92 o 
   8   5   0     1426.26     1325.85     30.89 o 
   9   5   0      371.08      398.22     33.79 o 
  10   5   0        1.52       20.84     10.38 o 
   0   6   0      320.98      292.29     13.99 o 
   1   6   0      683.93      662.22     11.88 o 
   2   6   0       22.85       14.02      2.66 o 
   3   6   0      116.40      162.66      9.38 o 
   4   6   0        8.15       17.69      2.52 o 
   5   6   0       10.95       17.07      4.58 o 
   6   6   0       11.23       14.00      2.48 o 
   7   6   0        1.61       -0.34      2.41 o 
   8   6   0      345.77      351.21     17.10 o 
   9   6   0       62.65       83.17     16.80 o 
  10   6   0        0.59       -0.97      6.38 o 
   1   7   0       79.35       82.34      4.82 o 
   2   7   0        0.02        0.11      1.11 o 
   3   7   0      162.84      197.35      8.35 o 
   4   7   0     2465.25     2486.40     31.45 o 
   5   7   0      348.21      352.00     13.09 o 
   6   7   0       90.85       90.76      7.10 o 
   7   7   0      454.64      427.76     16.29 o 
   8   7   0      211.00      232.65     26.03 o 
   9   7   0       38.61       60.23     15.25 o 
  10   7   0       21.03       56.96     17.07 o 
   0   8   0      894.26      856.83     27.61 o 
   1   8   0      333.30      329.29     10.04 o 
   2   8   0       13.64       12.70      1.86 o 
   3   8   0      119.70       94.78      7.26 o 
   4   8   0       18.71       26.10      3.96 o 
   5   8   0       31.91       42.19      4.86 o 
   6   8   0      524.84      545.92     17.82 o 
   7   8   0       31.71       42.91      5.35 o 
   8   8   0        1.15        3.79      5.71 o 
   9   8   0      336.65      302.33     31.92 o 
  10   8   0       11.84       15.72      9.92 o 
   1   9   0      462.61      429.07     12.28 o 
   2   9   0        5.93        6.05      1.85 o 
   3   9   0        3.92        5.95      2.80 o 
   4   9   0       51.71       54.06      5.37 o 
   5   9   0      165.32      166.79      9.82 o 
   6   9   0      610.02      655.25     20.57 o 
   7   9   0        1.86       -0.89      2.89 o 
   8   9   0        9.56        9.40      7.43 o 
   9   9   0       73.71       93.61     19.29 o 
   0  10   0      469.52      476.72     23.34 o 
   1  10   0      658.93      649.95     16.06 o 
   2  10   0      126.46      129.45      6.81 o 
   3  10   0      116.69      118.50      9.28 o 
   4  10   0      183.15      182.58     11.45 o 
   5  10   0      314.09      337.18     15.81 o 
   6  10   0      309.35      307.17     13.79 o 
   7  10   0        0.36       -3.77      2.89 o 
   8  10   0        0.04        4.39      8.85 o 
   9  10   0      100.06      172.67     25.62 o 
   1  11   0       51.33       55.18      6.26 o 
   2  11   0       44.37       38.31      9.30 o 
   3  11   0       14.12       18.73      4.45 o 
   4  11   0      693.89      653.97     21.95 o 
   5  11   0        3.88        1.62      2.85 o 
   6  11   0      165.03      172.88     12.37 o 
   7  11   0        4.24       -2.90      7.47 o 
   8  11   0       19.97       36.71     11.64 o 
   0  12   0      523.38      543.10     27.99 o 
   1  12   0      518.69      552.10     19.60 o 
   2  12   0        0.43        0.64      2.40 o 
   3  12   0      734.70      723.95     23.92 o 
   4  12   0       20.52       26.16      5.11 o 
   5  12   0       88.55       95.29     17.76 o 
   6  12   0       60.91       89.24     17.38 o 
   7  12   0      106.83      103.64     19.31 o 
   8  12   0       29.22       43.63     12.81 o 
   1  13   0       86.55       93.62      8.59 o 
   2  13   0       29.91       27.20      4.88 o 
   3  13   0       49.31       53.14     11.16 o 
   4  13   0       46.47       44.20      6.53 o 
   5  13   0      108.84      121.63     16.37 o 
   6  13   0      120.10      138.01     21.61 o 
   7  13   0       43.40       44.76     13.11 o 
   0  14   0        0.14       -0.59      4.22 o 
   1  14   0       15.71       11.08      3.38 o 
   2  14   0      561.74      568.68     17.21 o 
   3  14   0      619.38      645.69     24.15 o 
   4  14   0       14.99       11.22      4.03 o 
   5  14   0       18.84       35.93     11.77 o 
   6  14   0        8.21        2.22      6.10 o 
   7  14   0        6.68       14.08     11.28 o 
   1  15   0        0.17       -0.23      2.49 o 
   2  15   0      179.83      201.03     14.86 o 
   3  15   0      166.76      188.24     22.62 o 
   4  15   0      175.27      141.03     20.72 o 
   5  15   0      139.87      167.10     23.74 o 
   6  15   0        0.12        0.08      6.06 o 
   0  16   0       22.20       23.19      6.04 o 
   1  16   0        1.52        0.77      2.67 o 
   2  16   0        0.32        4.10      7.60 o 
   3  16   0       23.87       36.43     11.32 o 
   4  16   0       71.75       79.33     16.84 o 
   5  16   0       10.07        1.14      7.15 o 
   1  17   0      101.22       99.80     13.19 o 
   2  17   0      266.14      232.88     25.58 o 
   3  17   0       25.60       29.92     10.70 o 
   4  17   0        0.65        3.88      7.45 o 
   0  18   0      466.94      556.25     38.67 o 
   1  18   0       20.55       11.02      9.53 o 
   2  18   0      105.04       88.86     16.95 o 
   3  18   0       26.07       26.29      9.52 o 
 -11   1   1        2.72        2.10      5.54 o 
 -10   1   1       31.64       26.57     10.02 o 
  -9   1   1       35.26       28.84      6.21 o 
  -8   1   1        9.08       10.67      5.30 o 
  -7   1   1       62.76       59.60      5.98 o 
  -6   1   1      312.69      328.21     10.86 o 
  -5   1   1      660.78      703.14     14.19 o 
  -4   1   1     1009.88     1079.35     15.46 o 
  -3   1   1     1014.26     1093.13     11.49 o 
  -2   1   1     1301.36     1301.06     11.06 o 
  -1   1   1     7909.18     7505.63     64.43 o 
   1   1   1     6770.12     6406.96     34.73 o 
   2   1   1      607.16      496.32     10.02 o 
   3   1   1       17.65       14.31      2.25 o 
   4   1   1       27.09       13.33      1.95 o 
   5   1   1       19.06       15.51      2.61 o 
   6   1   1      212.84      186.77      8.45 o 
   7   1   1       25.36       20.85      4.44 o 
   8   1   1       35.67       51.85      7.08 o 
   9   1   1      263.44      260.71     16.84 o 
  10   1   1        0.00        3.75      4.03 o 
  11   1   1       85.31       79.92     14.08 o 
 -11   2   1       24.77       23.32      8.76 o 
 -10   2   1        0.66        5.15      3.31 o 
  -9   2   1      277.42      301.63     17.81 o 
  -8   2   1      679.34      665.99     24.41 o 
  -7   2   1       33.83       26.37      4.13 o 
  -6   2   1      161.96      141.44      7.15 o 
  -5   2   1       30.96       31.75      3.14 o 
  -4   2   1      452.92      490.88     11.53 o 
  -3   2   1      865.82      906.15     10.77 o 
  -2   2   1     3563.05     3540.76     19.46 o 
  -1   2   1     4902.07     4640.68     46.08 o 
   0   2   1      681.41      697.31     14.02 o 
   1   2   1      267.21      243.25      6.05 o 
   2   2   1     1067.08     1067.96     19.44 o 
   3   2   1      618.77      577.02     15.36 o 
   4   2   1       76.49       77.41      4.30 o 
   5   2   1       13.45        8.55      1.89 o 
   6   2   1      490.32      446.17     12.87 o 
   7   2   1       89.86       95.38      8.81 o 
   8   2   1      246.82      255.26     15.20 o 
   9   2   1       10.08       13.95      6.68 o 
  10   2   1       19.69       28.97     10.86 o 
  11   2   1        2.43       -2.16      5.55 o 
 -11   3   1        3.06       16.95      7.92 o 
 -10   3   1       20.14       19.19      7.54 o 
  -9   3   1       82.16      100.64     10.53 o 
  -8   3   1      352.50      297.51     16.24 o 
  -7   3   1      512.60      534.63     16.62 o 
  -6   3   1       52.05       60.70      4.76 o 
  -5   3   1       43.20       38.12      3.35 o 
  -4   3   1     1584.84     1646.49     32.95 o 
  -3   3   1      677.14      563.51     10.24 o 
  -2   3   1      105.75      103.83      5.40 o 
  -1   3   1       14.89       21.77      2.21 o 
   0   3   1     5769.25     5542.06     32.36 o 
   1   3   1     2006.20     1900.50     11.19 o 
   2   3   1       18.57       15.41      2.72 o 
   3   3   1     2339.38     2499.08     32.23 o 
   4   3   1     1394.37     1436.93     17.49 o 
   5   3   1      550.72      548.57     12.25 o 
   6   3   1        6.65        8.42      2.32 o 
   7   3   1        0.00        1.57      2.45 o 
   8   3   1      722.51      683.17     24.22 o 
   9   3   1       90.50       84.27      9.61 o 
  10   3   1        8.93        9.14      7.47 o 
 -11   4   1        4.90       -6.20     10.92 o 
 -10   4   1       27.45       24.63      8.44 o 
  -9   4   1        1.68        4.61      4.41 o 
  -8   4   1      229.49      225.06     16.97 o 
  -7   4   1       82.32       63.06      6.48 o 
  -6   4   1       63.69       62.94      4.72 o 
  -5   4   1      103.47      112.38      6.02 o 
  -4   4   1     1179.03     1279.72     14.49 o 
  -3   4   1     1620.87     1604.79     18.08 o 
  -2   4   1        9.31       10.62      1.54 o 
  -1   4   1      432.19      383.32      8.21 o 
   0   4   1      116.94      130.16      5.58 o 
   1   4   1     3355.82     3551.55     19.99 o 
   2   4   1      366.63      399.00     12.13 o 
   3   4   1     1060.86     1233.45     12.38 o 
   4   4   1      444.05      520.63      9.99 o 
   5   4   1      841.98      885.78     15.12 o 
   6   4   1      404.59      400.76     11.35 o 
   7   4   1       57.15       55.40      5.98 o 
   8   4   1     1848.46     1797.76     38.13 o 
   9   4   1       18.49       18.19      5.80 o 
  10   4   1        9.01       25.36      9.73 o 
 -11   5   1       19.95       20.05     10.58 o 
 -10   5   1       61.65       70.73     16.04 o 
  -9   5   1      205.84      175.95     23.37 o 
  -8   5   1        1.62       -0.02      3.09 o 
  -7   5   1      275.28      273.64     11.38 o 
  -6   5   1      169.12      162.66      7.67 o 
  -5   5   1      223.85      218.64      6.60 o 
  -4   5   1       91.27       95.57      5.44 o 
  -3   5   1       43.27       56.16      6.59 o 
  -2   5   1      545.69      577.07     11.09 o 
  -1   5   1       90.83       93.21      4.70 o 
   0   5   1     1051.44     1071.07     32.55 o 
   1   5   1     1808.38     1713.58     19.45 o 
   2   5   1     2093.44     2115.91     24.75 o 
   3   5   1      616.93      660.85     14.64 o 
   4   5   1       29.22       28.89      2.62 o 
   5   5   1      141.43      148.29      7.79 o 
   6   5   1        0.49        2.32      1.53 o 
   7   5   1      330.72      268.15      9.96 o 
   8   5   1       38.96       41.80      7.47 o 
   9   5   1       20.26       27.14      8.85 o 
  10   5   1       38.79       30.45     10.96 o 
 -10   6   1       17.13       17.71      9.56 o 
  -9   6   1      155.43      157.59     22.39 o 
  -8   6   1      101.49       77.33      6.01 o 
  -7   6   1      887.48      821.29     21.70 o 
  -6   6   1      328.73      333.83     21.72 o 
  -5   6   1       67.20       65.37      5.21 o 
  -4   6   1      660.08      714.68     12.88 o 
  -3   6   1        0.01        3.76      1.51 o 
  -2   6   1       64.42       66.99      3.17 o 
  -1   6   1      812.89      756.63     12.07 o 
   0   6   1      808.35      754.27     15.76 o 
   1   6   1      910.99      938.41     11.89 o 
   2   6   1      845.31      776.78     13.69 o 
   3   6   1     1390.83     1478.01     23.35 o 
   4   6   1      363.72      395.88     11.26 o 
   5   6   1        8.37       12.39      2.78 o 
   6   6   1        0.29       -0.56      1.59 o 
   7   6   1     1033.89      908.78     16.76 o 
   8   6   1        9.43       12.78      7.62 o 
   9   6   1      245.05      240.25     27.60 o 
  10   6   1        0.74       10.35      8.90 o 
 -10   7   1      190.27      210.50     27.41 o 
  -9   7   1      497.13      546.28     42.05 o 
  -8   7   1      150.16      146.33     21.11 o 
  -7   7   1        5.69        3.32      4.60 o 
  -6   7   1       85.57       92.99      9.62 o 
  -5   7   1        6.90        8.73      2.65 o 
  -4   7   1       10.92       20.04      2.90 o 
  -3   7   1      105.23      119.76      5.93 o 
  -2   7   1       13.82       10.28      1.64 o 
  -1   7   1      760.86      800.37     14.12 o 
   0   7   1      722.24      729.96     35.66 o 
   1   7   1       23.64       16.10      2.43 o 
   2   7   1      518.91      524.24     10.45 o 
   3   7   1      790.05      777.25     17.77 o 
   4   7   1       38.74       40.92      4.08 o 
   5   7   1        4.36       10.29      2.82 o 
   6   7   1       68.94       73.81      7.12 o 
   7   7   1       59.36       59.45      6.51 o 
   8   7   1       53.19       73.69     15.50 o 
   9   7   1       20.45       43.34     13.27 o 
  10   7   1       19.33       60.34     15.78 o 
 -10   8   1      311.85      388.07     38.47 o 
  -9   8   1      117.74      152.00     23.27 o 
  -8   8   1      145.06      148.74     21.69 o 
  -7   8   1      119.24       92.02     13.48 o 
  -6   8   1       89.81       92.38      7.12 o 
  -5   8   1       79.23       77.75      6.09 o 
  -4   8   1        9.04        7.97      2.26 o 
  -3   8   1        5.71        4.67      2.14 o 
  -2   8   1        0.17        2.53      1.69 o 
  -1   8   1      365.16      360.92     10.41 o 
   0   8   1     1735.11     1815.91     28.80 o 
   1   8   1        4.45        6.29      2.01 o 
   2   8   1      732.78      709.81     12.46 o 
   3   8   1        4.42        8.81      2.97 o 
   4   8   1      200.50      201.03     10.14 o 
   5   8   1      377.53      383.43     14.75 o 
   6   8   1       36.57       32.04      5.56 o 
   7   8   1       42.69       27.84      8.04 o 
   8   8   1      174.47      202.10     25.27 o 
   9   8   1       31.91       10.96      7.98 o 
  -9   9   1       59.28       68.96     16.32 o 
  -8   9   1       51.24       53.43     14.34 o 
  -7   9   1        0.75        1.99      6.31 o 
  -6   9   1       98.79      114.74      7.88 o 
  -5   9   1      320.51      331.42     12.96 o 
  -4   9   1      165.45      147.30     11.02 o 
  -3   9   1        1.48        2.09      2.25 o 
  -2   9   1        0.85        0.17      1.72 o 
  -1   9   1       15.05       17.51      4.58 o 
   0   9   1      777.47      828.54     20.71 o 
   1   9   1        3.63        7.13      2.04 o 
   2   9   1      207.40      215.93      8.13 o 
   3   9   1      168.22      157.10     10.58 o 
   4   9   1        0.07        1.73      2.48 o 
   5   9   1      153.14      161.16      9.85 o 
   6   9   1       64.32       63.00      7.87 o 
   7   9   1       27.79       22.01      5.41 o 
   8   9   1      135.57      158.79     13.82 o 
   9   9   1       57.57       91.32     19.42 o 
  -9  10   1        0.96       -5.87      8.15 o 
  -8  10   1       66.37       74.22     16.88 o 
  -7  10   1       92.48       83.02     16.47 o 
  -6  10   1       11.05       12.42      3.16 o 
  -5  10   1       17.06       12.74      3.44 o 
  -4  10   1      330.85      337.39     14.08 o 
  -3  10   1       81.63       91.15      7.38 o 
  -2  10   1      548.39      587.11     14.00 o 
  -1  10   1      152.90      137.37      7.38 o 
   0  10   1      203.86      205.45     13.06 o 
   1  10   1        2.35        0.40      2.31 o 
   2  10   1      581.65      575.96     16.56 o 
   3  10   1        0.31        4.35      2.63 o 
   4  10   1      449.54      433.50     30.15 o 
   5  10   1      171.66      162.77     10.08 o 
   6  10   1       11.64       22.13      8.10 o 
   7  10   1       32.93       40.22      7.01 o 
   8  10   1        2.98        3.88      6.55 o 
   9  10   1        0.28        4.21      9.07 o 
  -8  11   1        1.00       13.51      9.57 o 
  -7  11   1       30.58       43.33     12.61 o 
  -6  11   1       11.07       12.59      3.80 o 
  -5  11   1       30.65       25.19      4.50 o 
  -4  11   1      352.72      336.60     15.73 o 
  -3  11   1        7.31        7.16      1.12 o 
  -2  11   1      217.58      214.83      9.90 o 
  -1  11   1      693.22      717.98     17.58 o 
   0  11   1        0.00        6.77      8.20 o 
   1  11   1      581.52      606.00     19.57 o 
   2  11   1      107.58      107.75      7.92 o 
   3  11   1      437.75      443.68     19.03 o 
   4  11   1       40.61       25.43      5.37 o 
   5  11   1       53.15       68.54      8.14 o 
   6  11   1       27.69       26.97      5.54 o 
   7  11   1        0.06        3.16      4.29 o 
   8  11   1       31.05       30.80     11.48 o 
  -8  12   1       52.57       66.15     17.11 o 
  -7  12   1        0.78        6.41      8.64 o 
  -6  12   1      275.85      253.30     27.80 o 
  -5  12   1      268.63      288.91     13.68 o 
  -4  12   1       46.40       42.17      5.41 o 
  -3  12   1        1.19        3.79      2.06 o 
  -2  12   1       22.79       10.75      8.93 o 
  -1  12   1       17.55       16.99      4.37 o 
   0  12   1       14.28       12.08      5.86 o 
   1  12   1       11.58       24.36     12.60 o 
   2  12   1       18.56       16.34      3.96 o 
   3  12   1      206.22      198.66     13.36 o 
   4  12   1       95.92       86.03      8.79 o 
   5  12   1       81.84       85.26      9.17 o 
   6  12   1       15.43        8.96      3.95 o 
   7  12   1        0.55        1.00      6.58 o 
   8  12   1        6.97       10.24      7.54 o 
  -7  13   1       25.77       16.86     10.43 o 
  -6  13   1        3.05        9.17      8.97 o 
  -5  13   1       66.04       91.80     16.94 o 
  -4  13   1      292.09      300.79     14.51 o 
  -3  13   1     1919.93     1929.56     84.24 o 
  -2  13   1      143.46      140.79      9.98 o 
  -1  13   1       37.99       37.33      5.78 o 
   0  13   1       76.29       87.63      8.48 o 
   1  13   1       32.56       38.69      4.98 o 
   2  13   1      133.53      127.23     12.80 o 
   3  13   1     1337.21     1372.89     35.75 o 
   4  13   1      117.97      138.09     11.61 o 
   5  13   1        0.62        1.53      4.21 o 
   6  13   1        8.11        2.81      6.92 o 
   7  13   1       25.13       49.51     14.95 o 
  -7  14   1      131.49      191.00     27.45 o 
  -6  14   1       37.29       17.58      9.45 o 
  -5  14   1       33.14       37.69     12.78 o 
  -4  14   1       66.08       83.18     15.66 o 
  -3  14   1        7.62       10.75      5.20 o 
  -2  14   1        4.20        2.66      2.88 o 
  -1  14   1        4.44       11.67      3.86 o 
   0  14   1      141.41      153.60      9.94 o 
   1  14   1      154.96      159.63      9.88 o 
   2  14   1       89.96       79.41      6.63 o 
   3  14   1      185.77      183.56     13.66 o 
   4  14   1      107.63      113.36     10.79 o 
   5  14   1        0.98        7.04      8.45 o 
   6  14   1       15.78       18.14      9.65 o 
  -6  15   1      105.19       93.95     19.09 o 
  -5  15   1      116.04      117.41     19.49 o 
  -4  15   1      288.50      266.59     28.43 o 
  -3  15   1       71.11       86.38     15.64 o 
  -2  15   1      194.68      192.47     14.83 o 
  -1  15   1       16.31       14.56      3.50 o 
   0  15   1        0.92        0.39      2.32 o 
   1  15   1       67.18       70.79      7.07 o 
   2  15   1      164.01      155.01     10.78 o 
   3  15   1      246.48      239.77     15.98 o 
   4  15   1      228.30      243.97     27.30 o 
   5  15   1      201.88      228.21     27.69 o 
   6  15   1       22.05      253.28     32.65 o 
  -5  16   1      108.61      105.93     19.39 o 
  -4  16   1      188.05      181.67     23.98 o 
  -3  16   1      248.34      272.91     28.25 o 
  -2  16   1       41.81       44.88     11.61 o 
  -1  16   1       35.93       28.95      4.69 o 
   0  16   1      117.87      121.22      8.30 o 
   1  16   1        8.17       18.97      5.53 o 
   2  16   1      375.00      401.62     21.39 o 
   3  16   1      146.80      173.05     22.65 o 
   4  16   1       60.95       49.34     13.43 o 
   5  16   1      161.32      193.46     25.89 o 
  -4  17   1       55.90       78.00     16.96 o 
  -3  17   1       91.69       76.20     15.57 o 
  -2  17   1       49.63       42.69     10.78 o 
  -1  17   1       56.95       61.14     13.14 o 
   0  17   1       53.44       65.84      7.64 o 
   1  17   1      222.35      257.37     18.05 o 
   2  17   1      493.21      487.80     36.84 o 
   3  17   1       10.83       -9.41      7.04 o 
   4  17   1        0.23        9.26      6.02 o 
  -3  18   1       11.76        8.96      7.15 o 
  -2  18   1       37.61       47.84     12.23 o 
  -1  18   1       86.90       59.61     13.90 o 
   0  18   1       23.18       17.90     10.49 o 
   1  18   1       82.90       94.64     11.56 o 
   2  18   1        4.80       18.66      9.14 o 
   3  18   1       60.29       61.12     14.56 o 
 -11   0   2       11.07       10.57      7.01 o 
 -10   0   2       89.57       83.53     14.73 o 
  -9   0   2      161.46      147.82     17.93 o 
  -8   0   2      315.36      332.16     25.10 o 
  -7   0   2     4828.04     4822.14    182.34 o 
  -6   0   2      371.13      364.22     15.97 o 
  -5   0   2     2495.45     2801.81     33.00 o 
  -4   0   2    11394.30    11548.91     70.99 o 
  -3   0   2     1725.17     1864.50     41.99 o 
  -2   0   2       27.64       56.06      4.19 o 
  -1   0   2     2357.47     2335.60     31.10 o 
   0   0   2     8027.56     7596.39     70.51 o 
   1   0   2      105.23      111.89      7.77 o 
   2   0   2      263.60      308.02     14.99 o 
   3   0   2     1222.59     1277.21     34.87 o 
   4   0   2     3039.15     3276.80     44.50 o 
   5   0   2        0.62        0.84      1.97 o 
   6   0   2     1131.04     1123.19     55.30 o 
   7   0   2      139.18      152.91     16.02 o 
   8   0   2       20.68       15.48      6.36 o 
   9   0   2      226.08      251.28     23.41 o 
  10   0   2      300.05      320.06     28.16 o 
 -11   1   2        0.01       -8.58      7.06 o 
 -10   1   2        9.28        9.59      4.80 o 
  -9   1   2        3.80        0.10      3.59 o 
  -8   1   2     1645.38     1648.53     39.10 o 
  -7   1   2      360.59      353.50     12.35 o 
  -6   1   2       11.24        9.37      2.26 o 
  -5   1   2      317.05      334.25      7.87 o 
  -4   1   2        3.10        1.41      1.12 o 
  -3   1   2      701.12      760.46     11.48 o 
  -2   1   2       13.56       16.51      3.37 o 
  -1   1   2      290.37      307.57     12.61 o 
   0   1   2       37.73       49.58      2.50 o 
   1   1   2     5871.24     5676.91     78.26 o 
   2   1   2     2134.62     2044.14     41.52 o 
   3   1   2      616.48      673.86     14.71 o 
   4   1   2       15.92       15.95      3.39 o 
   5   1   2      494.93      522.72     11.75 o 
   6   1   2      310.71      322.21     10.23 o 
   7   1   2      109.00      101.23      9.47 o 
   8   1   2       37.77       32.05      6.77 o 
   9   1   2       82.55       76.39      9.34 o 
  10   1   2        8.05        6.01      5.12 o 
 -11   2   2      134.01      132.82     20.88 o 
 -10   2   2       15.58        8.70      4.56 o 
  -9   2   2      291.36      252.20     16.41 o 
  -8   2   2     1021.56      917.19     28.83 o 
  -7   2   2      496.69      532.06     16.88 o 
  -6   2   2       52.09       52.65      4.45 o 
  -5   2   2      825.89      831.85     13.05 o 
  -4   2   2     1502.91     1607.63     16.17 o 
  -3   2   2      404.45      385.05      7.41 o 
  -2   2   2     3635.31     3441.09     33.37 o 
  -1   2   2    13024.56    12292.48    110.77 o 
   0   2   2      606.27      501.05      7.37 o 
   1   2   2     4913.10     4883.16     40.51 o 
   2   2   2      156.41      148.25      6.24 o 
   3   2   2     2130.80     2165.42     26.62 o 
   4   2   2      200.61      223.75     11.82 o 
   5   2   2      200.25      187.36      7.66 o 
   6   2   2      331.54      338.56     11.28 o 
   7   2   2     2150.89     2186.75     64.76 o 
   8   2   2       83.44       85.51      9.23 o 
   9   2   2       62.62       56.34      8.07 o 
  10   2   2        1.84        0.45      4.95 o 
 -11   3   2        5.89        6.53      7.51 o 
 -10   3   2        0.04        5.39      3.40 o 
  -9   3   2        8.38       14.75      5.24 o 
  -8   3   2        2.39       -1.93      2.57 o 
  -7   3   2      271.18      270.04     11.87 o 
  -6   3   2      527.58      541.75     13.58 o 
  -5   3   2        5.68        5.34      1.52 o 
  -4   3   2       37.50       40.15      2.58 o 
  -3   3   2      567.48      592.04      8.57 o 
  -2   3   2        2.56        8.43      2.57 o 
  -1   3   2    33815.53    32483.00    145.06 o 
   0   3   2    12881.33    12481.64     90.38 o 
   1   3   2      235.49      265.99      5.63 o 
   2   3   2     4218.29     4256.18     29.69 o 
   3   3   2      752.86      816.15     21.48 o 
   4   3   2      601.13      605.38     19.28 o 
   5   3   2        2.20        1.16      1.54 o 
   6   3   2        0.06       -1.25      2.03 o 
   7   3   2     3266.78     3179.31     46.38 o 
   8   3   2      113.96      119.53     13.90 o 
   9   3   2        9.05       27.61      9.06 o 
  10   3   2       74.26      136.12     28.98 o 
 -11   4   2        8.84        6.22      8.16 o 
 -10   4   2       44.28       64.58     14.97 o 
  -9   4   2      117.63      108.18     10.32 o 
  -8   4   2      154.97      136.44      8.99 o 
  -7   4   2      216.28      220.25     19.03 o 
  -6   4   2      412.20      413.00     12.81 o 
  -5   4   2      569.88      541.99     13.23 o 
  -4   4   2     1567.90     1627.57     15.46 o 
  -3   4   2      314.72      371.81      7.72 o 
  -2   4   2     5851.95     5851.19     49.02 o 
  -1   4   2    18884.64    18405.73    184.55 o 
   0   4   2    10282.50     9931.25     46.84 o 
   1   4   2     2987.57     2754.96     18.77 o 
   2   4   2     1970.26     1870.95     17.59 o 
   3   4   2      953.23     1009.92     23.00 o 
   4   4   2      170.96      179.55     10.66 o 
   5   4   2      123.08      131.67      9.08 o 
   6   4   2      287.68      279.17      9.92 o 
   7   4   2      283.05      251.81     11.44 o 
   8   4   2       84.02       94.07      9.18 o 
   9   4   2      212.61      205.89     24.12 o 
  10   4   2       92.46       64.34     14.88 o 
 -11   5   2       18.17       17.23     10.16 o 
 -10   5   2        8.28       13.84      9.47 o 
  -9   5   2       28.07       39.53     11.67 o 
  -8   5   2       96.40       81.99      8.22 o 
  -7   5   2       12.74       16.48      5.91 o 
  -6   5   2       71.71       83.70      5.70 o 
  -5   5   2      553.32      552.28     12.26 o 
  -4   5   2      219.88      204.79      6.86 o 
  -3   5   2     2825.84     2770.75     18.00 o 
  -2   5   2      227.21      236.64     15.93 o 
  -1   5   2      295.26      255.58     10.32 o 
   0   5   2      370.15      338.51     10.54 o 
   1   5   2     3682.70     3764.81     26.20 o 
   2   5   2        4.96        1.94      1.65 o 
   3   5   2        7.86        4.09      1.57 o 
   4   5   2      210.11      224.33      8.81 o 
   5   5   2     1024.00      988.42     14.92 o 
   6   5   2       62.91       66.80      4.84 o 
   7   5   2      220.83      200.37      9.86 o 
   8   5   2     1002.14     1029.99     27.74 o 
   9   5   2       73.48       60.68     14.54 o 
  10   5   2       49.00       84.59     18.23 o 
 -10   6   2        0.05       -3.14      5.91 o 
  -9   6   2       52.03       40.62     11.70 o 
  -8   6   2       43.64       47.09      4.73 o 
  -7   6   2       36.89       43.60      4.17 o 
  -6   6   2      130.64      126.22      5.91 o 
  -5   6   2       87.84      101.35      7.84 o 
  -4   6   2      972.04      954.52     36.99 o 
  -3   6   2      671.56      652.49     18.37 o 
  -2   6   2     1076.84     1161.11     14.40 o 
  -1   6   2        7.44        4.76      2.12 o 
   0   6   2      883.28      930.36     18.56 o 
   1   6   2       73.54       56.16      4.30 o 
   2   6   2      456.65      458.44      9.88 o 
   3   6   2     1238.03     1213.64     50.88 o 
   4   6   2      131.05      145.79      6.95 o 
   5   6   2      127.14      141.61      4.41 o 
   6   6   2       26.17       19.26      2.55 o 
   7   6   2       35.93       42.49      4.39 o 
   8   6   2      461.74      480.22     24.03 o 
   9   6   2       17.17       12.22      8.49 o 
  10   6   2        9.46       -1.71      7.76 o 
 -10   7   2      116.65      120.57     21.42 o 
  -9   7   2       92.16       98.70     18.80 o 
  -8   7   2        5.54       -2.55      5.02 o 
  -7   7   2      175.64      168.83     12.49 o 
  -6   7   2       44.13       45.67      6.20 o 
  -5   7   2      156.58      139.58     24.66 o 
  -4   7   2      152.97      184.24      8.42 o 
  -3   7   2       15.73       12.42      1.43 o 
  -2   7   2       96.93      110.69      5.16 o 
  -1   7   2       20.28       10.15      3.04 o 
   0   7   2        0.26       -2.42      2.15 o 
   1   7   2       77.11       90.16      7.20 o 
   2   7   2      309.28      316.40      7.39 o 
   3   7   2       40.63       32.23      4.05 o 
   4   7   2      213.35      245.16      9.97 o 
   5   7   2        0.01        0.07      2.55 o 
   6   7   2      131.25      122.61     17.17 o 
   7   7   2       95.34       74.95      9.13 o 
   8   7   2        0.10       -1.19      3.82 o 
   9   7   2       45.41       44.02     13.41 o 
  10   7   2       64.43       50.78     13.62 o 
 -10   8   2      234.74      243.78     30.92 o 
  -9   8   2       33.67       31.53     11.62 o 
  -8   8   2       17.31       18.97      8.87 o 
  -7   8   2       91.96       92.43      7.66 o 
  -6   8   2       33.88       50.70      7.78 o 
  -5   8   2      177.33      188.90     12.62 o 
  -4   8   2        0.75        2.55      2.22 o 
  -3   8   2      129.11      128.57      3.72 o 
  -2   8   2     1043.70      376.69    551.04 o 
  -1   8   2     1376.38     1372.49     27.70 o 
   0   8   2     1291.60     1262.26     24.31 o 
   1   8   2        3.07        1.05      1.58 o 
   2   8   2     1572.24     1701.83     26.00 o 
   3   8   2     1801.89     1814.22     29.77 o 
   4   8   2     1185.50     1203.69     22.45 o 
   5   8   2        0.01        0.83      2.75 o 
   6   8   2      134.24      114.22     10.72 o 
   7   8   2      132.49      126.54     17.40 o 
   8   8   2        0.12       -2.61      3.13 o 
   9   8   2       26.79       43.73     13.04 o 
  -9   9   2       30.58       21.74     10.91 o 
  -8   9   2      129.41      135.72     21.33 o 
  -7   9   2        3.58       10.98      4.52 o 
  -6   9   2       62.07       82.48      9.45 o 
  -5   9   2        0.46        1.90      2.58 o 
  -4   9   2        3.84        5.14      3.11 o 
  -3   9   2      596.28      535.36     14.50 o 
  -2   9   2     2373.16     2381.99     26.03 o 
  -1   9   2     1380.15     1448.42     40.10 o 
   0   9   2       36.14       36.49      4.83 o 
   1   9   2      158.40      158.38      9.29 o 
   2   9   2       14.23       21.69      3.10 o 
   3   9   2        7.57        8.93      2.93 o 
   4   9   2      727.29      698.52     20.09 o 
   5   9   2       60.56       55.26      7.35 o 
   6   9   2      121.90      117.43     11.30 o 
   7   9   2       32.79       38.10      8.69 o 
   8   9   2       64.74       78.25     10.14 o 
   9   9   2       44.27       56.25     15.82 o 
  -9  10   2      264.59      235.49     29.90 o 
  -8  10   2       20.84       25.17     11.60 o 
  -7  10   2        9.22       -0.98      6.42 o 
  -6  10   2        1.03       -1.47      3.68 o 
  -5  10   2        1.04        2.64      2.02 o 
  -4  10   2        2.61       -0.64      4.19 o 
  -3  10   2      341.15      315.17      6.87 o 
  -2  10   2        6.21        5.86      2.71 o 
  -1  10   2       31.33       33.86      4.02 o 
   0  10   2       60.07       66.49      6.65 o 
   1  10   2       80.59       73.64      9.58 o 
   2  10   2      299.28      294.14     12.25 o 
   3  10   2     1068.27     1029.77     24.02 o 
   4  10   2       12.46        9.43      4.10 o 
   5  10   2      158.96      158.55     12.28 o 
   6  10   2        2.80        7.39      3.43 o 
   7  10   2       60.05       54.58      8.34 o 
   8  10   2        3.45        7.33      3.87 o 
  -8  11   2        2.31        1.83      6.63 o 
  -7  11   2      399.43      387.82     35.32 o 
  -6  11   2      223.37      244.75     27.07 o 
  -5  11   2      830.88      836.05     38.95 o 
  -4  11   2      100.04       99.05      8.56 o 
  -3  11   2       87.40       96.16      4.99 o 
  -2  11   2       81.68       85.00      5.89 o 
  -1  11   2      115.39      108.00      7.08 o 
   0  11   2       53.62       56.77      7.95 o 
   1  11   2      117.18      139.08      9.95 o 
   2  11   2      113.48      105.28      6.14 o 
   3  11   2       35.99       37.54      6.23 o 
   4  11   2      490.03      495.42     21.53 o 
   5  11   2       77.13       95.66      9.95 o 
   6  11   2        1.29        7.67      4.02 o 
   7  11   2        1.80       -1.09      4.04 o 
   8  11   2        5.66        6.50      6.36 o 
  -8  12   2       66.51       68.30     16.27 o 
  -7  12   2       73.86       63.50     15.31 o 
  -6  12   2       90.71       94.06     16.55 o 
  -5  12   2       50.51       51.99      8.10 o 
  -4  12   2     2367.77     2460.85     64.51 o 
  -3  12   2       86.51       87.96      5.11 o 
  -2  12   2       44.26       35.14      4.26 o 
  -1  12   2       84.33       75.53     10.98 o 
   0  12   2       12.15       16.95      3.70 o 
   1  12   2      129.60      150.39      9.14 o 
   2  12   2      103.96      112.24      6.62 o 
   3  12   2      158.36      165.27     12.73 o 
   4  12   2       26.24       25.57      5.53 o 
   5  12   2       74.29       86.30     10.03 o 
   6  12   2       17.21       13.45      4.51 o 
   7  12   2        1.53       -9.96      8.14 o 
  -7  13   2       56.55       50.37     15.79 o 
  -6  13   2       10.47       22.21     11.20 o 
  -5  13   2      551.11      567.37     41.10 o 
  -4  13   2      335.03      347.93     12.34 o 
  -3  13   2      108.54      102.19      7.68 o 
  -2  13   2       16.99        5.20      6.09 o 
  -1  13   2        1.16        0.69      2.56 o 
   0  13   2       23.14       22.06      4.12 o 
   1  13   2      452.97      479.07     16.66 o 
   2  13   2       31.13       21.51      4.05 o 
   3  13   2       49.32       51.13      7.68 o 
   4  13   2       46.03       44.09      7.68 o 
   5  13   2      386.18      383.36     20.52 o 
   6  13   2       34.27       55.29     14.14 o 
   7  13   2       22.77       11.28     10.49 o 
  -7  14   2       14.39       17.22      7.06 o 
  -6  14   2       53.41       49.18     13.81 o 
  -5  14   2       46.51       41.86     11.92 o 
  -4  14   2      149.31      119.50     18.82 o 
  -3  14   2     1069.56     1119.90     26.63 o 
  -2  14   2       18.94       19.41      4.26 o 
  -1  14   2      120.08       93.43      9.21 o 
   0  14   2      111.10      114.48      8.86 o 
   1  14   2        4.56        2.97      2.84 o 
   2  14   2      254.45      245.53     10.32 o 
   3  14   2        7.92        9.33      4.54 o 
   4  14   2       68.35       85.25      9.95 o 
   5  14   2       16.27       24.51     10.82 o 
   6  14   2       58.99       58.37     15.60 o 
  -6  15   2      207.21      216.05     28.21 o 
  -5  15   2       16.62       20.25     10.34 o 
  -4  15   2        2.05        7.68      7.16 o 
  -3  15   2      189.24      182.10     22.52 o 
  -2  15   2        4.55        5.64      3.19 o 
  -1  15   2        0.02        1.99      3.09 o 
   0  15   2       15.89       11.05      5.66 o 
   1  15   2        0.30        8.63      7.12 o 
   2  15   2       39.68       36.68      5.71 o 
   3  15   2        1.84        1.66      5.06 o 
   4  15   2       79.06       73.87     16.09 o 
   5  15   2       20.79       20.02     10.17 o 
   6  15   2       60.66       48.18     14.68 o 
  -5  16   2       36.92       40.37     13.49 o 
  -4  16   2      212.85      158.02     22.76 o 
  -3  16   2        6.57        3.71      6.28 o 
  -2  16   2       49.95       28.04     10.02 o 
  -1  16   2       66.15       72.79      7.13 o 
   0  16   2        6.16        4.04      2.55 o 
   1  16   2      322.89      311.83     25.89 o 
   2  16   2       73.24       84.80     13.79 o 
   3  16   2       12.85        7.10      6.26 o 
   4  16   2        0.18       11.94      8.84 o 
   5  16   2      165.66      207.05     27.59 o 
  -4  17   2        0.11        6.29      7.35 o 
  -3  17   2        3.83        3.27      7.18 o 
  -2  17   2       57.06       26.93      9.52 o 
  -1  17   2        7.84        3.71      5.57 o 
   0  17   2        4.60       10.50      3.72 o 
   1  17   2       30.83       35.30      7.78 o 
   2  17   2        1.48       12.35      5.57 o 
   3  17   2        3.39        4.76      5.77 o 
   4  17   2       16.27       15.25     10.40 o 
  -3  18   2       98.18      112.35     19.35 o 
  -2  18   2        0.90      -14.43      9.62 o 
  -1  18   2        6.82        6.27      6.21 o 
   0  18   2       26.90       25.46      9.55 o 
   1  18   2       20.08       22.78      6.02 o 
   2  18   2        8.47      155.18     31.23 o 
 -11   1   3        2.10       -3.20      3.91 o 
 -10   1   3       98.27       68.77      9.46 o 
  -9   1   3        0.87       -4.05      3.48 o 
  -8   1   3      251.89      247.60     15.38 o 
  -7   1   3      133.01      122.28      7.31 o 
  -6   1   3       15.43       23.52      2.63 o 
  -5   1   3     1102.33     1137.01     15.94 o 
  -4   1   3      401.50      395.16      9.82 o 
  -3   1   3      150.31      140.70      5.42 o 
  -2   1   3      732.58      647.57     12.07 o 
  -1   1   3       29.99       29.87      3.22 o 
   0   1   3      404.60      374.15      9.13 o 
   1   1   3      639.56      642.34     14.95 o 
   2   1   3     5057.79     5170.56     77.71 o 
   3   1   3       26.34       35.40      4.61 o 
   4   1   3      175.22      199.11     12.59 o 
   5   1   3       14.02       11.23      2.72 o 
   6   1   3        0.01        1.90      2.16 o 
   7   1   3      956.06      891.28     22.98 o 
   8   1   3        2.56        3.71      5.40 o 
   9   1   3       13.69       21.53      5.75 o 
  10   1   3       46.03       57.98      8.98 o 
 -11   2   3       34.53       25.09     10.02 o 
 -10   2   3       11.58        0.39      3.55 o 
  -9   2   3      167.36      159.09     19.50 o 
  -8   2   3        0.18        3.35      4.52 o 
  -7   2   3        3.72        6.19      3.39 o 
  -6   2   3      344.33      377.04      9.94 o 
  -5   2   3        0.94        1.69      1.61 o 
  -4   2   3      225.69      254.93      6.71 o 
  -3   2   3       72.44       65.97      4.77 o 
  -2   2   3      768.59      758.26     12.84 o 
  -1   2   3      794.29      792.82     10.63 o 
   0   2   3    15340.75    14689.87     43.14 o 
   1   2   3     4936.50     4548.94     27.80 o 
   2   2   3      146.86      193.64      7.80 o 
   3   2   3      119.78      104.38      6.41 o 
   4   2   3       58.13       80.19      6.14 o 
   5   2   3        1.75       -0.08      2.62 o 
   6   2   3      353.97      317.71     11.40 o 
   7   2   3      139.27      147.94      9.47 o 
   8   2   3      283.16      285.95     24.09 o 
   9   2   3       55.60       61.03      8.22 o 
  10   2   3       31.97       41.60     12.11 o 
 -11   3   3      106.33      132.16     21.40 o 
 -10   3   3       33.27       27.83      6.17 o 
  -9   3   3        0.06        1.31      3.76 o 
  -8   3   3       42.73       38.32      5.17 o 
  -7   3   3      136.15      141.13      8.68 o 
  -6   3   3        0.54        6.11      2.01 o 
  -5   3   3      464.88      518.86     10.31 o 
  -4   3   3      908.80      966.02     21.34 o 
  -3   3   3     1999.72     2080.12     17.90 o 
  -2   3   3     2441.26     2358.95     28.71 o 
  -1   3   3     9804.56     9607.96     36.08 o 
   0   3   3    14878.11    14762.50     72.64 o 
   1   3   3     5307.12     5373.33     27.63 o 
   2   3   3      193.39      223.06      5.71 o 
   3   3   3      110.69      174.55      8.49 o 
   4   3   3      179.98      212.01     12.22 o 
   5   3   3       28.52       21.27      4.42 o 
   6   3   3      300.91      311.20     16.14 o 
   7   3   3      173.26      186.77     10.43 o 
   8   3   3        5.54        3.66      3.37 o 
   9   3   3       27.69       27.44      6.16 o 
  10   3   3        6.67       15.94      8.30 o 
 -11   4   3       25.90        9.12      7.51 o 
 -10   4   3        8.51        8.12      7.29 o 
  -9   4   3       35.19       40.08      7.09 o 
  -8   4   3        0.68        1.31      2.07 o 
  -7   4   3      194.77      179.97      9.46 o 
  -6   4   3      484.85      489.01     12.75 o 
  -5   4   3       29.74       33.46      2.64 o 
  -4   4   3      584.89      636.85     10.42 o 
  -3   4   3      200.02      177.12      5.16 o 
  -2   4   3     2628.62     2584.33     30.83 o 
  -1   4   3      594.40      550.63     11.59 o 
   0   4   3     2943.64     3025.55     24.81 o 
   1   4   3     4802.38     4693.77     26.42 o 
   2   4   3      108.25      129.75      5.36 o 
   3   4   3      528.79      606.13     13.68 o 
   4   4   3      257.64      292.40     29.31 o 
   5   4   3      138.91      140.46      9.14 o 
   6   4   3       35.42       35.56      4.24 o 
   7   4   3        1.68        0.40      2.07 o 
   8   4   3      616.27      595.87     19.34 o 
   9   4   3        4.37        1.38      5.41 o 
  10   4   3       70.97       82.41     16.96 o 
 -11   5   3        2.80        1.93      7.06 o 
 -10   5   3       28.36       21.32      9.83 o 
  -9   5   3        0.83        2.11      3.02 o 
  -8   5   3      156.51      159.67      9.42 o 
  -7   5   3      288.16      272.67     11.22 o 
  -6   5   3       24.21       23.03      5.25 o 
  -5   5   3       15.31       18.81      2.00 o 
  -4   5   3      548.51      559.63     12.38 o 
  -3   5   3     1116.91     1068.54     18.96 o 
  -2   5   3      474.92      474.78     11.62 o 
  -1   5   3     1298.41     1295.14     14.78 o 
   0   5   3     1471.49     1408.10     17.84 o 
   1   5   3        7.12        2.93      1.23 o 
   2   5   3      425.95      490.00     10.53 o 
   3   5   3       53.35       37.27     12.99 o 
   4   5   3      738.27      753.18     14.58 o 
   5   5   3        0.24        0.02      2.87 o 
   6   5   3       42.53       39.93      4.93 o 
   7   5   3      151.83      162.57      9.33 o 
   8   5   3       77.87       64.22      6.43 o 
   9   5   3      130.13      147.47     21.21 o 
  10   5   3        3.30        5.33      6.44 o 
 -10   6   3        9.75       11.42      9.37 o 
  -9   6   3       29.35       26.20     10.51 o 
  -8   6   3       62.30       59.97      6.52 o 
  -7   6   3      252.30      237.89      9.72 o 
  -6   6   3       48.87       66.89      5.01 o 
  -5   6   3      168.60      189.67      7.52 o 
  -4   6   3      435.56      443.64     12.59 o 
  -3   6   3     1102.85     1173.40     29.02 o 
  -2   6   3      536.25      621.84     19.34 o 
  -1   6   3      814.40      878.33     13.35 o 
   0   6   3        9.88       12.14      2.11 o 
   1   6   3       54.25       54.97      3.50 o 
   2   6   3       17.18       25.42      2.59 o 
   3   6   3      822.97      814.12     15.21 o 
   4   6   3       22.09       25.53      2.74 o 
   5   6   3        7.69        5.35      1.90 o 
   6   6   3       10.63       14.89      2.35 o 
   7   6   3        3.53        9.96      5.00 o 
   8   6   3      614.95      641.01     28.39 o 
   9   6   3       38.69       56.51     14.49 o 
  10   6   3        3.79       16.42      6.80 o 
 -10   7   3       53.69       23.55     11.29 o 
  -9   7   3       22.47       43.00     12.81 o 
  -8   7   3       54.91       61.47     14.39 o 
  -7   7   3        1.02        2.76      2.34 o 
  -6   7   3       38.13       30.30      8.03 o 
  -5   7   3      134.32      130.33     23.28 o 
  -4   7   3      347.78      313.33     11.88 o 
  -3   7   3        8.21        9.25      2.53 o 
  -2   7   3      951.94      632.84    302.77 o 
  -1   7   3      719.95      725.97     13.19 o 
   0   7   3      167.27      169.13      7.69 o 
   1   7   3      615.92      572.71     11.31 o 
   2   7   3      690.09      730.90     25.76 o 
   3   7   3      168.94      157.85      6.48 o 
   4   7   3      127.70      129.59      5.23 o 
   5   7   3        0.01        1.19      0.86 o 
   6   7   3      113.16      114.51      4.25 o 
   7   7   3       97.57       79.41      5.23 o 
   8   7   3      121.99      144.47     13.90 o 
   9   7   3      157.61      187.91     25.20 o 
 -10   8   3       43.00       18.10     10.22 o 
  -9   8   3      127.55      100.58     19.37 o 
  -8   8   3      210.80      182.81     24.03 o 
  -7   8   3        0.44       -6.76      5.77 o 
  -6   8   3      350.19      356.28     18.00 o 
  -5   8   3       88.83       69.04      7.43 o 
  -4   8   3       66.24       70.44     12.20 o 
  -3   8   3      212.61      216.49      8.69 o 
  -2   8   3      726.66      782.52     34.01 o 
  -1   8   3       21.54        5.68      2.24 o 
   0   8   3      776.08      836.08     17.40 o 
   1   8   3      455.27      465.55     11.74 o 
   2   8   3       22.76       20.64      6.77 o 
   3   8   3       98.83       81.50      5.23 o 
   4   8   3       21.77       13.89      3.50 o 
   5   8   3       64.97       70.90      8.74 o 
   6   8   3      122.53      120.24     13.45 o 
   7   8   3       38.59       41.46      7.38 o 
   8   8   3      228.49      222.23     17.35 o 
   9   8   3       47.21       64.53     10.23 o 
  -9   9   3      163.25      183.09     25.81 o 
  -8   9   3      242.49      250.48     29.11 o 
  -7   9   3      281.44      267.86     17.36 o 
  -6   9   3      253.26      247.46     15.36 o 
  -5   9   3      245.98      234.60     13.75 o 
  -4   9   3      790.01      748.52     39.67 o 
  -3   9   3        0.97        2.42      1.60 o 
  -2   9   3      587.54      603.81     31.46 o 
  -1   9   3        4.33       -1.31      2.10 o 
   0   9   3      474.85      517.47     17.15 o 
   1   9   3        9.37        8.79      2.10 o 
   2   9   3        0.52        1.48      1.48 o 
   3   9   3       94.07      105.60      5.39 o 
   4   9   3       35.86       39.93      5.50 o 
   5   9   3        6.19        6.93      3.60 o 
   6   9   3      233.04      190.65     15.35 o 
   7   9   3        6.27        3.14      3.46 o 
   8   9   3       12.61       14.12      5.14 o 
   9   9   3       11.15        8.94      5.43 o 
  -9  10   3        5.34       22.44     11.60 o 
  -8  10   3        6.91       16.91      8.89 o 
  -7  10   3       87.84       67.91     15.21 o 
  -6  10   3      662.73      700.58     26.24 o 
  -5  10   3       57.65       76.48     14.61 o 
  -4  10   3      419.11      454.62     32.13 o 
  -3  10   3       35.76       40.87      3.44 o 
  -2  10   3      328.89      318.57     11.29 o 
  -1  10   3       26.18       17.62      6.21 o 
   0  10   3      321.30      322.37     14.06 o 
   1  10   3        3.02        2.31      3.35 o 
   2  10   3       45.45       46.36      4.22 o 
   3  10   3        0.28       -1.54      2.44 o 
   4  10   3        8.18        4.53      3.64 o 
   5  10   3       52.17       35.61      6.59 o 
   6  10   3       39.75       46.67      8.13 o 
   7  10   3        2.84        6.50      3.74 o 
   8  10   3      125.79      144.40     16.85 o 
  -8  11   3      348.98      451.35     40.71 o 
  -7  11   3      113.69      146.94     22.46 o 
  -6  11   3       62.66       65.17     13.89 o 
  -5  11   3        0.18        0.82      5.40 o 
  -4  11   3      150.63      154.56     19.67 o 
  -3  11   3       33.12       29.53      2.43 o 
  -2  11   3      361.89      356.76     11.42 o 
  -1  11   3        6.83        1.12      2.92 o 
   0  11   3      137.45      142.51      8.87 o 
   1  11   3       11.43        8.58      2.75 o 
   2  11   3      296.48      292.27      9.40 o 
   3  11   3      407.69      410.76     21.86 o 
   4  11   3      304.49      285.95     17.31 o 
   5  11   3       63.95       55.27      8.07 o 
   6  11   3       39.62       41.29      9.52 o 
   7  11   3       38.81       34.04      7.06 o 
   8  11   3        1.88       -2.67      6.72 o 
  -8  12   3       64.92       71.56     17.61 o 
  -7  12   3        0.54        6.92      9.30 o 
  -6  12   3       42.16       48.83     14.04 o 
  -5  12   3      878.78      921.33     51.07 o 
  -4  12   3      591.01      649.49     40.57 o 
  -3  12   3      196.34      200.01      6.70 o 
  -2  12   3        0.26       -2.68      2.16 o 
  -1  12   3       37.30       34.42      4.34 o 
   0  12   3        5.20        6.17      2.93 o 
   1  12   3        6.78        5.75      3.68 o 
   2  12   3       17.12       18.20      3.11 o 
   3  12   3      533.55      540.72     23.46 o 
   4  12   3      143.05      157.01     24.97 o 
   5  12   3        0.20       -0.18      3.26 o 
   6  12   3       60.78       55.68      8.52 o 
   7  12   3       38.18       40.19     13.01 o 
  -7  13   3        5.18        2.93      6.08 o 
  -6  13   3      116.76      132.07     21.68 o 
  -5  13   3       76.18      111.41     18.91 o 
  -4  13   3        9.58        9.95      7.57 o 
  -3  13   3       99.38       96.05      4.12 o 
  -2  13   3       69.03       72.42      5.96 o 
  -1  13   3       36.07       26.88      4.00 o 
   0  13   3       65.45       63.80      7.64 o 
   1  13   3        0.16        5.11      2.54 o 
   2  13   3        8.58        8.06      4.10 o 
   3  13   3        8.54        9.99      4.00 o 
   4  13   3       31.18       18.80      5.00 o 
   5  13   3        7.50        9.16      4.23 o 
   6  13   3       44.94       48.07     13.76 o 
   7  13   3      186.80      225.57     28.82 o 
  -7  14   3       22.07       26.67      9.99 o 
  -6  14   3       60.35       56.89     15.08 o 
  -5  14   3       40.98       43.29     12.68 o 
  -4  14   3       40.97       26.64     10.09 o 
  -3  14   3       35.41       34.69      9.80 o 
  -2  14   3        1.02       -2.38      2.53 o 
  -1  14   3      142.88      151.34     11.67 o 
   0  14   3        8.76        7.96      3.41 o 
   1  14   3       36.36       34.25      4.20 o 
   2  14   3      226.57      224.68     10.19 o 
   3  14   3      102.92       94.65     29.10 o 
   4  14   3       31.97       36.16     10.45 o 
   5  14   3        8.18       11.63      6.01 o 
   6  14   3       49.12       53.06     14.79 o 
  -6  15   3      137.14      114.95     21.27 o 
  -5  15   3       35.75       44.27     13.82 o 
  -4  15   3       12.93        7.17      7.51 o 
  -3  15   3      341.63      356.60     31.83 o 
  -2  15   3       13.26       11.93      4.02 o 
  -1  15   3       29.39       36.17     10.65 o 
   0  15   3      121.16      107.35      9.09 o 
   1  15   3      284.25      303.45     14.70 o 
   2  15   3      101.79      115.90     17.42 o 
   3  15   3      389.03      451.41     23.53 o 
   4  15   3      362.45      306.37     30.49 o 
   5  15   3       67.78      100.97     19.24 o 
  -5  16   3       67.76       94.23     19.00 o 
  -4  16   3      177.65      206.38     26.32 o 
  -3  16   3      250.28      245.76     27.35 o 
  -2  16   3       17.15        9.85      8.51 o 
  -1  16   3      297.86      329.65     16.04 o 
   0  16   3      215.99      241.86     11.69 o 
   1  16   3       16.38       11.19      5.00 o 
   2  16   3       63.08       54.74      8.59 o 
   3  16   3       89.75       70.52     15.00 o 
   4  16   3      574.10      587.84     43.78 o 
   5  16   3        0.04       19.15      8.62 o 
  -4  17   3        5.04        2.13      6.03 o 
  -3  17   3      141.64      123.04     19.93 o 
  -2  17   3       79.29       70.19     14.97 o 
  -1  17   3      236.02      250.09     19.49 o 
   0  17   3       20.06       16.65      5.59 o 
   1  17   3       11.56       15.06      5.63 o 
   2  17   3      253.75      262.72     27.46 o 
   3  17   3       21.76        6.92     12.27 o 
   4  17   3       53.97       61.75     14.99 o 
  -3  18   3       22.63       41.98     11.27 o 
  -2  18   3       49.53       63.01     15.12 o 
  -1  18   3       58.76       55.84     14.32 o 
   0  18   3      204.87      200.60     25.43 o 
   1  18   3        0.10        3.17      4.81 o 
   2  18   3      391.35      401.74     34.70 o 
 -11   0   4        2.85      -12.27      8.52 o 
 -10   0   4       34.64       43.26     11.27 o 
  -9   0   4      519.53      491.70     33.41 o 
  -8   0   4     1410.15     1357.93     52.09 o 
  -7   0   4      110.53      109.19      8.01 o 
  -6   0   4      514.77      496.00     19.09 o 
  -5   0   4        0.49        1.56      2.26 o 
  -4   0   4     2199.73     2181.17     34.62 o 
  -3   0   4      563.68      604.47     21.85 o 
  -2   0   4      459.69      416.99     18.95 o 
  -1   0   4      289.34      185.35     12.18 o 
   0   0   4     1432.50     1338.01     20.98 o 
   1   0   4        4.43       12.66      4.20 o 
   2   0   4     1233.54     1204.85     35.18 o 
   3   0   4       12.22       10.26      4.25 o 
   4   0   4      748.13      800.79     34.12 o 
   5   0   4       26.49       20.38      7.90 o 
   6   0   4     8295.03     7942.60    123.66 o 
   7   0   4     1629.14     1655.27     40.14 o 
   8   0   4      133.59      106.79     15.26 o 
   9   0   4       13.62       11.57      5.40 o 
  10   0   4        6.21        8.90      6.54 o 
 -11   1   4        6.58        9.22     10.39 o 
 -10   1   4       21.55       11.78      6.65 o 
  -9   1   4      115.19      117.50     11.83 o 
  -8   1   4      369.89      377.11     15.75 o 
  -7   1   4     1576.91     1536.22     20.85 o 
  -6   1   4      315.39      269.57      8.74 o 
  -5   1   4       22.25       22.00      3.05 o 
  -4   1   4      680.65      677.62     13.62 o 
  -3   1   4      141.04      145.23      5.98 o 
  -2   1   4     4717.76     4575.03     35.54 o 
  -1   1   4     1818.21     1778.94     33.65 o 
   0   1   4     6924.95     6784.38     27.46 o 
   1   1   4     4356.50     4091.28     39.59 o 
   2   1   4     1333.67     1318.83     42.14 o 
   3   1   4       74.52       69.48      6.82 o 
   4   1   4     2485.05     2636.29     36.28 o 
   5   1   4     1441.74     1542.33     26.24 o 
   6   1   4      178.95      160.01     12.82 o 
   7   1   4      147.59      164.72     10.40 o 
   8   1   4       72.52       64.81      8.19 o 
   9   1   4      114.99      110.43     11.43 o 
  10   1   4       33.95       38.68      8.23 o 
 -11   2   4       83.60       56.00     14.46 o 
 -10   2   4      138.37      160.05     14.29 o 
  -9   2   4      167.25      137.34     12.61 o 
  -8   2   4      701.32      635.37     20.16 o 
  -7   2   4      365.14      367.60     10.90 o 
  -6   2   4       17.23       30.35      3.19 o 
  -5   2   4      491.43      474.96     10.50 o 
  -4   2   4      712.41      773.47     14.48 o 
  -3   2   4      853.99      803.75     15.65 o 
  -2   2   4      216.32      192.98      7.40 o 
  -1   2   4        0.03        2.45      1.97 o 
   0   2   4    14055.56    13726.39     52.08 o 
   1   2   4       35.37       34.67      2.58 o 
   2   2   4      514.25      498.98     16.15 o 
   3   2   4      458.01      473.63     14.29 o 
   4   2   4       43.19       56.16      5.65 o 
   5   2   4       12.95       10.60      3.69 o 
   6   2   4     1109.62     1094.23     46.39 o 
   7   2   4      632.94      657.81     20.08 o 
   8   2   4      600.40      559.21     22.38 o 
   9   2   4        6.81       14.93      5.48 o 
  10   2   4       92.93       94.94     17.10 o 
 -11   3   4       10.84       13.60      8.74 o 
 -10   3   4       76.55       61.59     14.29 o 
  -9   3   4        4.28        0.02      2.87 o 
  -8   3   4      192.83      189.55     10.91 o 
  -7   3   4      372.34      342.72     11.26 o 
  -6   3   4      200.31      237.13      7.95 o 
  -5   3   4      644.85      679.88     12.18 o 
  -4   3   4     1162.36     1200.44     15.71 o 
  -3   3   4      388.29      373.21     10.60 o 
  -2   3   4      545.90      491.47      9.19 o 
  -1   3   4      479.63      512.37      9.02 o 
   0   3   4     4952.92     4816.26     28.61 o 
   1   3   4      896.51      865.83     14.23 o 
   2   3   4     1988.60     1937.29     18.47 o 
   3   3   4     1564.37     1740.53     34.75 o 
   4   3   4      762.74      812.04     20.50 o 
   5   3   4        0.18       -0.07      2.61 o 
   6   3   4       19.10       15.25      6.75 o 
   7   3   4      150.29      163.58     10.01 o 
   8   3   4      144.51      152.96     10.43 o 
   9   3   4       47.00       56.57     10.67 o 
  10   3   4       69.15       80.30     16.60 o 
 -11   4   4      225.68      272.04     30.87 o 
 -10   4   4        9.51        3.96      6.51 o 
  -9   4   4        2.57        2.11      3.33 o 
  -8   4   4        1.68        4.58      2.57 o 
  -7   4   4       60.23       52.84      4.42 o 
  -6   4   4       73.85       64.23      4.09 o 
  -5   4   4     1736.20     1739.75     19.21 o 
  -4   4   4      139.29      203.88     10.88 o 
  -3   4   4      229.93      225.44      5.48 o 
  -2   4   4     1776.76     1799.77     28.96 o 
  -1   4   4     1652.60     1638.86     14.43 o 
   0   4   4        0.01        3.32      1.43 o 
   1   4   4      384.96      370.65      7.48 o 
   2   4   4     3763.41     3864.49     28.43 o 
   3   4   4        2.38        1.90      1.27 o 
   4   4   4      104.41      113.42      8.13 o 
   5   4   4      132.27      122.20     10.91 o 
   6   4   4        3.56       -5.74      5.79 o 
   7   4   4       33.17       23.32      4.06 o 
   8   4   4      347.09      336.50     14.95 o 
   9   4   4       20.51       22.76      9.43 o 
  10   4   4       31.61       31.48     10.24 o 
 -11   5   4        0.17       -9.82      8.44 o 
 -10   5   4       22.27       36.65     12.88 o 
  -9   5   4      118.82      164.61     22.96 o 
  -8   5   4       10.28       13.40      2.96 o 
  -7   5   4        5.78        2.16      2.06 o 
  -6   5   4      130.24      137.99      6.06 o 
  -5   5   4       31.45       28.06      2.45 o 
  -4   5   4        5.73        5.94      2.15 o 
  -3   5   4      251.66      239.56     10.05 o 
  -2   5   4      798.42      852.55     17.09 o 
  -1   5   4     8832.66     9273.54     64.93 o 
   0   5   4     1824.78     1817.58     22.00 o 
   1   5   4     1408.95     1315.58     17.31 o 
   2   5   4      201.05      255.16      8.44 o 
   3   5   4       19.59       21.85      3.11 o 
   4   5   4       11.55       10.44      2.13 o 
   5   5   4      255.56      240.41     15.15 o 
   6   5   4       23.58       23.56      6.35 o 
   7   5   4      142.92      146.40      9.09 o 
   8   5   4       43.63       48.91      5.83 o 
   9   5   4       30.04       35.13     10.54 o 
  10   5   4       14.51       20.24     10.59 o 
 -11   6   4      191.91      285.90     34.16 o 
 -10   6   4       30.31       16.55     10.95 o 
  -9   6   4        0.87       -4.72      7.11 o 
  -8   6   4       66.36       77.37      6.32 o 
  -7   6   4      153.34      140.19      7.70 o 
  -6   6   4        0.23        1.31      1.49 o 
  -5   6   4       30.37       28.95      2.71 o 
  -4   6   4      871.98      853.18     15.03 o 
  -3   6   4     2212.44     2177.41     33.27 o 
  -2   6   4      192.52      190.14     11.31 o 
  -1   6   4       24.64       42.16      3.34 o 
   0   6   4       11.53        7.86      1.86 o 
   1   6   4      355.09      418.32     11.68 o 
   2   6   4     1497.24     1533.83     20.82 o 
   3   6   4       86.05       95.29      6.14 o 
   4   6   4      167.86      176.23     10.42 o 
   5   6   4      453.25      423.02     13.78 o 
   6   6   4        5.75        3.23      2.77 o 
   7   6   4        2.37        3.16      2.16 o 
   8   6   4      386.19      403.36     23.19 o 
   9   6   4      194.21      190.16     16.95 o 
 -10   7   4       51.07       47.95     12.46 o 
  -9   7   4        1.03        6.86      5.90 o 
  -8   7   4        6.90        5.31      6.28 o 
  -7   7   4      511.54      501.63     19.33 o 
  -6   7   4      108.81      113.19      5.44 o 
  -5   7   4      146.68      133.82      6.34 o 
  -4   7   4      382.46      385.24     14.26 o 
  -3   7   4        8.59       15.91      5.11 o 
  -2   7   4     2357.56      723.38   1196.65 o 
  -1   7   4      354.57      383.76     10.03 o 
   0   7   4     2905.90     3061.15     37.25 o 
   1   7   4     2073.05     1998.47     25.12 o 
   2   7   4      387.67      373.58     13.65 o 
   3   7   4      559.92      554.00     14.28 o 
   4   7   4      505.12      547.86     13.12 o 
   5   7   4      280.56      318.27     12.46 o 
   6   7   4      135.04      129.39      7.61 o 
   7   7   4      109.14       98.25     26.29 o 
   8   7   4       85.73       70.62     10.08 o 
   9   7   4        8.87        8.96     15.18 o 
 -10   8   4       64.83       58.41     16.31 o 
  -9   8   4       54.72       39.41     12.08 o 
  -8   8   4        3.33       12.51      9.31 o 
  -7   8   4       81.76      107.76     18.43 o 
  -6   8   4      246.93      244.10     14.17 o 
  -5   8   4     1118.96     1057.01     16.41 o 
  -4   8   4      137.02      140.50      7.60 o 
  -3   8   4     1939.58     1953.46     52.91 o 
  -2   8   4      507.33      523.60     29.04 o 
  -1   8   4        1.07        7.33      4.13 o 
   0   8   4      559.45      503.79     13.03 o 
   1   8   4      634.38      647.76     34.68 o 
   2   8   4       75.38       66.18      4.85 o 
   3   8   4       93.47      104.01      5.59 o 
   4   8   4      545.31      530.92     14.00 o 
   5   8   4      569.11      516.52     20.22 o 
   6   8   4       63.90       44.61      2.97 o 
   7   8   4       16.21       19.18      6.73 o 
   8   8   4       16.73       10.45      4.54 o 
   9   8   4       77.80       76.23     11.59 o 
  -9   9   4       28.03       46.19     14.33 o 
  -8   9   4       40.37       50.64     14.27 o 
  -7   9   4       41.63       38.20     12.46 o 
  -6   9   4     1420.93     1446.77     47.39 o 
  -5   9   4     2430.20     2226.74    129.34 o 
  -4   9   4        0.00        0.20      1.76 o 
  -3   9   4      615.02      647.44     35.00 o 
  -2   9   4       16.00       15.32      2.20 o 
  -1   9   4      189.02      192.28      9.35 o 
   0   9   4      808.74      851.11     17.69 o 
   1   9   4      507.84      503.20     13.43 o 
   2   9   4       50.63       45.32      4.24 o 
   3   9   4      521.72      513.88     13.10 o 
   4   9   4     1865.79     1694.40     73.60 o 
   5   9   4        0.86       -1.06      3.86 o 
   6   9   4      153.40      140.38     13.96 o 
   7   9   4      168.51      164.18     21.57 o 
   8   9   4       73.59       71.14     10.30 o 
   9   9   4        3.66        7.80      4.48 o 
  -9  10   4        0.04        3.04      7.20 o 
  -8  10   4       46.14       36.05     11.83 o 
  -7  10   4       70.31       60.44     15.61 o 
  -6  10   4       18.01       33.55     11.59 o 
  -5  10   4     1239.28     1255.25     56.63 o 
  -4  10   4       11.42        7.84      3.29 o 
  -3  10   4       14.14       16.05      3.26 o 
  -2  10   4        0.28        0.00      1.76 o 
  -1  10   4       23.09       18.92      3.46 o 
   0  10   4       66.05       57.96     13.87 o 
   1  10   4      214.65      184.27      9.04 o 
   2  10   4      401.79      438.79     11.37 o 
   3  10   4       49.69       55.12      4.39 o 
   4  10   4      516.57      505.16     24.98 o 
   5  10   4        3.46       -0.71      3.48 o 
   6  10   4        2.23        0.10      4.04 o 
   7  10   4        6.61        2.63      5.87 o 
   8  10   4      127.75      106.87     12.78 o 
  -8  11   4        5.05       -2.04      7.05 o 
  -7  11   4      131.50      164.51     23.51 o 
  -6  11   4       64.05       78.30     16.06 o 
  -5  11   4       22.31       19.67      8.34 o 
  -4  11   4       47.19       41.72      3.39 o 
  -3  11   4       58.49       52.19      6.02 o 
  -2  11   4       71.45       70.81      4.67 o 
  -1  11   4      241.91      245.65     11.72 o 
   0  11   4       12.87       14.05      4.00 o 
   1  11   4       89.23       86.74      6.47 o 
   2  11   4      166.16      158.95      7.43 o 
   3  11   4      375.56      379.85     19.83 o 
   4  11   4      128.57      131.16     12.15 o 
   5  11   4       49.41       54.12     18.11 o 
   6  11   4        2.38       11.62      5.12 o 
   7  11   4       36.79       45.74      8.24 o 
  -8  12   4       93.59      148.25     24.86 o 
  -7  12   4       22.73       15.07      8.35 o 
  -6  12   4      312.19      255.88     28.84 o 
  -5  12   4      175.26      149.60     21.71 o 
  -4  12   4      422.17      383.14     13.09 o 
  -3  12   4      557.51      545.39     19.75 o 
  -2  12   4       10.31       13.30      2.51 o 
  -1  12   4      104.43      101.28      5.17 o 
   0  12   4        0.46        8.29      2.46 o 
   1  12   4      635.62      606.77     19.02 o 
   2  12   4       44.87       48.00      4.28 o 
   3  12   4      274.26      278.17     17.58 o 
   4  12   4      190.40      190.84     24.14 o 
   5  12   4       35.37       32.50      6.96 o 
   6  12   4      160.16      149.91     14.38 o 
   7  12   4      156.22      151.97     23.12 o 
  -7  13   4       51.89       53.89     15.71 o 
  -6  13   4       18.19       23.03      9.13 o 
  -5  13   4        0.22       -4.85      9.10 o 
  -4  13   4       53.39       62.46     13.88 o 
  -3  13   4       54.71       53.39      6.13 o 
  -2  13   4       76.39       69.87      4.98 o 
  -1  13   4        1.46        1.48      1.66 o 
   0  13   4      225.20      244.17     12.86 o 
   1  13   4      227.39      233.06     10.41 o 
   2  13   4       84.18       81.55      6.24 o 
   3  13   4       10.13       10.85      4.82 o 
   4  13   4       55.37       78.83     10.14 o 
   5  13   4        9.04        0.40      5.46 o 
   6  13   4        6.43       17.35      5.60 o 
  -7  14   4       89.60      125.75     22.73 o 
  -6  14   4       42.69       54.62     15.68 o 
  -5  14   4      234.47      269.39     30.34 o 
  -4  14   4        1.87       -7.61      7.85 o 
  -3  14   4        2.01       -4.39      6.51 o 
  -2  14   4      130.37      154.29     11.68 o 
  -1  14   4       76.25       68.70      6.31 o 
   0  14   4      267.63      251.08     13.46 o 
   1  14   4        1.93        1.29      2.41 o 
   2  14   4      136.61      143.47      9.41 o 
   3  14   4      102.29       89.32     10.70 o 
   4  14   4       87.68       80.82     10.56 o 
   5  14   4        6.82       -0.38      3.74 o 
   6  14   4       43.52       59.06     15.18 o 
  -6  15   4        4.67       -2.18      7.87 o 
  -5  15   4       32.36       47.39     13.40 o 
  -4  15   4        9.52        1.82      7.18 o 
  -3  15   4       11.89       -1.70      7.38 o 
  -2  15   4      110.64       99.27      9.84 o 
  -1  15   4        9.73        6.85      2.39 o 
   0  15   4       21.82       21.53      6.75 o 
   1  15   4       17.93       24.95      4.87 o 
   2  15   4        0.27       -0.54      4.07 o 
   3  15   4      112.72      109.08     12.53 o 
   4  15   4        0.05       -8.38      9.88 o 
   5  15   4       17.56        9.97      8.17 o 
  -5  16   4        4.47       -0.04      7.79 o 
  -4  16   4      291.84      312.10     32.89 o 
  -3  16   4        7.15        7.68      8.60 o 
  -2  16   4        9.77       20.12      7.11 o 
  -1  16   4       94.87      118.88     18.34 o 
   0  16   4      359.01      355.21     19.92 o 
   1  16   4       43.77       43.07      9.90 o 
   2  16   4        3.78       12.20      4.34 o 
   3  16   4      276.22      304.84     20.45 o 
   4  16   4       75.34       83.26     17.96 o 
  -4  17   4        3.78        5.54      6.89 o 
  -3  17   4       81.66       74.34     17.03 o 
  -2  17   4      155.22      211.56     25.47 o 
  -1  17   4        7.14       13.27      6.19 o 
   0  17   4       86.18       70.27     13.41 o 
   1  17   4      130.22      156.37     15.21 o 
   2  17   4       16.10       13.24      8.02 o 
   3  17   4        0.49       -7.97      7.60 o 
  -2  18   4       10.25       20.62      9.66 o 
  -1  18   4        0.10        7.29      9.24 o 
   0  18   4        2.88        2.21      6.90 o 
   1  18   4       20.94       15.79      6.01 o 
 -11   1   5        7.24        1.87      4.11 o 
 -10   1   5      109.20       98.30     11.81 o 
  -9   1   5       81.68       83.71     16.25 o 
  -8   1   5      376.69      359.19     13.30 o 
  -7   1   5       13.23       10.91      2.43 o 
  -6   1   5       39.28       47.10      4.67 o 
  -5   1   5      246.77      256.07      9.52 o 
  -4   1   5      310.48      308.64      9.83 o 
  -3   1   5      320.53      352.94      9.93 o 
  -2   1   5     1973.77     1925.78     25.42 o 
  -1   1   5       18.00       24.38      2.34 o 
   0   1   5       20.06       20.02      1.89 o 
   1   1   5      390.84      443.75     10.63 o 
   2   1   5      154.43      189.73     10.68 o 
   3   1   5      460.25      533.93     19.22 o 
   4   1   5       24.66       16.21      3.11 o 
   5   1   5     1301.94     1288.77     29.82 o 
   6   1   5      190.40      203.31     14.74 o 
   7   1   5      656.33      554.43     36.45 o 
   8   1   5       52.59       64.72      7.09 o 
   9   1   5       82.51       84.28     10.20 o 
  10   1   5       10.98       10.47      7.37 o 
 -11   2   5       30.30       16.90      8.55 o 
 -10   2   5       19.01        6.57      6.40 o 
  -9   2   5       15.13        9.85      4.78 o 
  -8   2   5        1.86        0.52      2.52 o 
  -7   2   5      967.08      915.03     19.24 o 
  -6   2   5     1074.61     1103.45     17.82 o 
  -5   2   5      357.37      391.21     11.69 o 
  -4   2   5      125.61      115.66      6.08 o 
  -3   2   5       12.12       13.62      2.64 o 
  -2   2   5       27.09       28.34      3.45 o 
  -1   2   5      132.40      157.56      6.67 o 
   0   2   5      509.17      520.56      8.97 o 
   1   2   5      829.15      910.71     13.63 o 
   2   2   5      449.41      449.67     14.33 o 
   3   2   5      828.19      862.71     20.58 o 
   4   2   5      163.09      169.28      9.83 o 
   5   2   5      725.96      749.88     21.98 o 
   6   2   5        0.29        1.23      7.40 o 
   7   2   5      481.47      440.43     32.31 o 
   8   2   5      138.32      131.22      9.98 o 
   9   2   5        1.87        2.34      5.40 o 
  10   2   5      137.20      139.72     20.94 o 
 -11   3   5      132.20      123.95     21.45 o 
 -10   3   5        5.90        6.28      4.05 o 
  -9   3   5        3.45        2.77      3.90 o 
  -8   3   5      407.46      415.55     13.59 o 
  -7   3   5      409.15      356.72     14.77 o 
  -6   3   5        1.34        4.08      1.69 o 
  -5   3   5       20.29       17.66      2.38 o 
  -4   3   5     1052.45     1100.57     20.67 o 
  -3   3   5        1.20        1.97      1.67 o 
  -2   3   5      103.15       79.34      3.16 o 
  -1   3   5       16.00        7.49      1.45 o 
   0   3   5     1479.83     1483.03     17.82 o 
   1   3   5     1483.72     1314.62     16.63 o 
   2   3   5     1168.26     1241.48     15.96 o 
   3   3   5      115.86      140.33      8.51 o 
   4   3   5       73.45       78.16      6.97 o 
   5   3   5      161.49      168.20     10.66 o 
   6   3   5        6.04       -5.89      7.67 o 
   7   3   5      385.25      346.78     26.17 o 
   8   3   5        0.43        0.51      3.07 o 
   9   3   5       74.74       93.35     16.34 o 
  10   3   5        5.96       20.69      9.00 o 
 -11   4   5      154.34      205.86     27.71 o 
 -10   4   5        4.84        7.61      8.12 o 
  -9   4   5       20.67       18.29      5.37 o 
  -8   4   5       63.35       57.94      5.07 o 
  -7   4   5      494.34      458.81     12.83 o 
  -6   4   5      152.88      154.91      6.45 o 
  -5   4   5       15.89       13.68      1.97 o 
  -4   4   5      311.63      325.55      7.93 o 
  -3   4   5     1031.66     1163.84     25.99 o 
  -2   4   5      768.67      871.55     19.01 o 
  -1   4   5      107.40       96.15      3.20 o 
   0   4   5      657.55      640.28     11.70 o 
   1   4   5      387.54      379.64      9.16 o 
   2   4   5      110.89      126.24      5.64 o 
   3   4   5      413.54      397.77     10.59 o 
   4   4   5        1.03        1.62      2.21 o 
   5   4   5      469.49      505.99     34.54 o 
   6   4   5       43.13       40.07      9.87 o 
   7   4   5        0.13        3.10      3.39 o 
   8   4   5        3.31       -2.15      3.18 o 
   9   4   5       25.07       24.04      7.68 o 
 -11   5   5       43.77       18.57     10.16 o 
 -10   5   5      128.57      157.67     24.02 o 
  -9   5   5        3.88        2.48      4.05 o 
  -8   5   5        3.33        4.25      2.44 o 
  -7   5   5       13.77       10.14      2.16 o 
  -6   5   5      391.25      405.08     10.61 o 
  -5   5   5      254.64      258.11      7.14 o 
  -4   5   5       18.39       20.22      2.08 o 
  -3   5   5      236.01      259.02     12.55 o 
  -2   5   5      365.64      326.80     11.47 o 
  -1   5   5      349.65      326.97      7.49 o 
   0   5   5       39.13       43.17      3.22 o 
   1   5   5        2.58        4.57      1.30 o 
   2   5   5        0.90        0.67      1.41 o 
   3   5   5       43.88       43.69      4.65 o 
   4   5   5        0.22        2.62      1.88 o 
   5   5   5       80.10       57.72      6.54 o 
   6   5   5       13.99        6.33      4.79 o 
   7   5   5        4.52        9.23      2.91 o 
   8   5   5      282.39      297.23     20.31 o 
   9   5   5       21.31       28.83      8.20 o 
 -10   6   5       10.72       27.25     11.17 o 
  -9   6   5      110.28      119.09     20.21 o 
  -8   6   5       39.29       29.65      6.00 o 
  -7   6   5      238.12      235.73      8.32 o 
  -6   6   5        4.49        6.18      2.19 o 
  -5   6   5      324.58      346.34     12.14 o 
  -4   6   5      170.47      189.08      6.86 o 
  -3   6   5     1787.85     1841.27     42.14 o 
  -2   6   5     2239.55      642.82   1226.65 o 
  -1   6   5     4249.28     4353.84     41.96 o 
   0   6   5     3152.87     3063.71     32.02 o 
   1   6   5      882.18      854.93     15.59 o 
   2   6   5        0.94        0.57      1.07 o 
   3   6   5      176.12      165.92      8.82 o 
   4   6   5       73.63       78.20      6.20 o 
   5   6   5       51.02       45.73     12.30 o 
   6   6   5        4.66       -0.36      2.28 o 
   7   6   5      276.65      294.34     12.84 o 
   8   6   5       63.86       74.53     10.78 o 
   9   6   5        7.09       -0.21      4.93 o 
 -10   7   5        1.53      -15.10     10.07 o 
  -9   7   5        3.45        0.82      6.86 o 
  -8   7   5        8.88       22.78      9.43 o 
  -7   7   5      593.17      588.03     17.54 o 
  -6   7   5     1904.74     1959.21     46.95 o 
  -5   7   5        5.28        8.44      2.05 o 
  -4   7   5        6.95        5.32      3.29 o 
  -3   7   5     1778.40     1717.60     33.44 o 
  -2   7   5     1652.34     1612.28     50.89 o 
  -1   7   5      405.69      421.89     11.51 o 
   0   7   5     2402.38     2523.45     29.91 o 
   1   7   5     1792.47     1749.23     25.28 o 
   2   7   5       19.96       18.48      3.81 o 
   3   7   5      489.72      509.38     13.96 o 
   4   7   5       85.03       91.29      7.73 o 
   5   7   5       35.01       26.29      4.26 o 
   6   7   5        1.21        1.84      2.27 o 
   7   7   5      212.25      223.60     17.28 o 
   8   7   5      206.53      196.89     17.08 o 
   9   7   5       11.82        8.92      4.73 o 
 -10   8   5        1.75        0.61     10.73 o 
  -9   8   5      108.57      130.40     22.31 o 
  -8   8   5       83.00       66.95     16.31 o 
  -7   8   5        4.83        0.16      6.49 o 
  -6   8   5      759.39      796.24     16.16 o 
  -5   8   5       59.33       66.92      4.72 o 
  -4   8   5      945.08      920.40     24.42 o 
  -3   8   5      189.97      193.92     12.28 o 
  -2   8   5      144.05      140.27     16.06 o 
  -1   8   5        0.06        1.97      1.31 o 
   0   8   5       60.58       66.37      5.12 o 
   1   8   5      659.94      712.36     15.03 o 
   2   8   5      219.85      239.57     12.26 o 
   3   8   5      496.09      476.37     14.48 o 
   4   8   5      332.87      347.00     15.97 o 
   5   8   5      107.30      103.82     13.15 o 
   6   8   5        1.29        1.18      1.48 o 
   7   8   5        4.40        4.05      4.44 o 
   8   8   5        9.14        6.53      4.43 o 
   9   8   5       79.80      119.35     19.02 o 
  -9   9   5       17.39        2.58      6.86 o 
  -8   9   5        1.07       -8.64      9.09 o 
  -7   9   5       36.23       30.89      9.47 o 
  -6   9   5      257.74      262.86     12.21 o 
  -5   9   5      228.68      223.14     11.11 o 
  -4   9   5       51.77       41.90      5.84 o 
  -3   9   5      467.53      498.43     15.96 o 
  -2   9   5        5.79        8.25      4.34 o 
  -1   9   5      365.41      376.60     13.33 o 
   0   9   5      258.53      268.73     11.21 o 
   1   9   5       11.40        8.36      2.53 o 
   2   9   5      302.39      340.58     11.59 o 
   3   9   5       54.76       60.52      5.83 o 
   4   9   5      363.61      364.22     13.02 o 
   5   9   5       16.33       14.45      3.38 o 
   6   9   5       67.68       75.12     18.44 o 
   7   9   5       80.48       72.68     10.32 o 
   8   9   5       37.99       18.11      6.03 o 
  -9  10   5        2.87       14.00     10.08 o 
  -8  10   5       27.94       25.18     11.50 o 
  -7  10   5       15.81       18.00      8.10 o 
  -6  10   5       19.16       11.46      6.76 o 
  -5  10   5       13.11       16.37      8.13 o 
  -4  10   5      446.84      430.45     17.21 o 
  -3  10   5        6.39        4.42      3.11 o 
  -2  10   5       39.67       45.81      3.12 o 
  -1  10   5       39.71       42.78      4.89 o 
   0  10   5       13.45        5.32      5.37 o 
   1  10   5      476.57      511.09     15.68 o 
   2  10   5      135.54      146.83      7.01 o 
   3  10   5      249.05      245.72     21.04 o 
   4  10   5        9.27       11.29      2.17 o 
   5  10   5       47.94       43.19      7.81 o 
   6  10   5       30.85       25.61     14.04 o 
   7  10   5       79.07       78.08     10.83 o 
   8  10   5       17.75        8.92      7.84 o 
  -8  11   5        0.33       -9.16      6.10 o 
  -7  11   5        2.50       -4.08      8.01 o 
  -6  11   5        0.11        1.11      6.81 o 
  -5  11   5      105.43      123.40     19.40 o 
  -4  11   5      427.91      459.98     17.86 o 
  -3  11   5       18.42       12.73      3.35 o 
  -2  11   5      641.42      600.69     22.89 o 
  -1  11   5        0.00        1.79      3.06 o 
   0  11   5        5.41        4.03      2.79 o 
   1  11   5        1.86        0.27      2.19 o 
   2  11   5      107.31      112.32      6.27 o 
   3  11   5      293.12      287.25     24.40 o 
   4  11   5       70.26       67.18      9.27 o 
   5  11   5      283.33      292.63     36.56 o 
   6  11   5       21.16       26.78      6.80 o 
   7  11   5       29.26       27.15      8.34 o 
  -8  12   5        2.76        3.06      8.21 o 
  -7  12   5       10.49       11.08     10.13 o 
  -6  12   5       17.78        3.20      6.78 o 
  -5  12   5       35.26       40.98     11.10 o 
  -4  12   5      498.76      539.70     37.25 o 
  -3  12   5       15.48       11.72      4.61 o 
  -2  12   5      562.03      581.62     13.79 o 
  -1  12   5      302.65      295.87      9.49 o 
   0  12   5      338.61      303.08     31.05 o 
   1  12   5      437.34      421.98     20.19 o 
   2  12   5      234.67      246.53      9.44 o 
   3  12   5      207.88      199.93     15.32 o 
   4  12   5       48.94       48.05      7.96 o 
   5  12   5       95.02       66.95      9.63 o 
   6  12   5        3.30       12.30      5.02 o 
   7  12   5      199.54      267.73     26.70 o 
  -7  13   5      280.18      276.63     32.38 o 
  -6  13   5       93.02       62.80     16.04 o 
  -5  13   5      344.33      356.72     34.15 o 
  -4  13   5        0.53        2.92      6.20 o 
  -3  13   5        0.36        0.19      2.56 o 
  -2  13   5        2.53        1.50      1.04 o 
  -1  13   5       61.03       65.39      5.09 o 
   0  13   5        3.69        0.44      3.29 o 
   1  13   5       47.08       47.74      7.00 o 
   2  13   5        1.28       -0.44      2.43 o 
   3  13   5      398.25      408.57     22.66 o 
   4  13   5      192.12      200.33     16.22 o 
   5  13   5       27.53       30.89      7.41 o 
   6  13   5       11.56       23.04      7.53 o 
  -7  14   5       15.95       -2.54      7.05 o 
  -6  14   5      174.79      159.62     24.23 o 
  -5  14   5       22.98        3.04      7.10 o 
  -4  14   5       59.05       48.07     13.43 o 
  -3  14   5      554.61      588.40     79.61 o 
  -2  14   5        0.33        1.88      3.93 o 
  -1  14   5      152.53      122.12      7.45 o 
   0  14   5       16.64        2.86      3.73 o 
   1  14   5        0.30        0.66      3.97 o 
   2  14   5      106.94      103.69     11.60 o 
   3  14   5        1.53       -2.27      5.66 o 
   4  14   5        5.47       13.71     22.72 o 
   5  14   5      139.98      144.30     14.70 o 
  -6  15   5       58.53       66.39     17.18 o 
  -5  15   5        1.48        3.88      6.83 o 
  -4  15   5        4.23       -2.88      8.04 o 
  -3  15   5        0.13        5.62      6.90 o 
  -2  15   5        1.33        1.90      4.36 o 
  -1  15   5        0.76        4.39      4.15 o 
   0  15   5      149.46      166.60     11.54 o 
   1  15   5        0.02        3.01      2.87 o 
   2  15   5        3.07        6.58      4.39 o 
   3  15   5       15.72       14.86     10.27 o 
   4  15   5      162.86      165.75     19.70 o 
   5  15   5        1.44      -11.54      8.35 o 
  -5  16   5       50.44       33.29     12.19 o 
  -4  16   5       78.36       65.60     16.15 o 
  -3  16   5       47.95       60.72     14.76 o 
  -2  16   5       19.10       20.04      9.19 o 
  -1  16   5       31.97       24.27      4.22 o 
   0  16   5      182.78      199.10     12.98 o 
   1  16   5        5.11        0.07      4.49 o 
   2  16   5        0.01       -8.52      5.68 o 
   3  16   5       89.34       85.75     14.02 o 
   4  16   5        0.30        0.84      6.79 o 
  -4  17   5      109.88      135.96     21.91 o 
  -3  17   5        0.07       15.43      7.80 o 
  -2  17   5        8.02        3.02      5.61 o 
  -1  17   5       77.39       76.85     11.52 o 
   0  17   5       66.77       76.38     10.45 o 
   1  17   5        2.25        7.33      5.97 o 
   2  17   5       12.12       12.44      5.01 o 
   3  17   5       20.25       26.35     10.26 o 
  -2  18   5        4.52        4.84      7.08 o 
  -1  18   5       31.22       33.01     12.75 o 
   0  18   5       15.86       13.61      8.75 o 
 -11   0   6       44.11       45.69     11.59 o 
 -10   0   6       56.67       39.74     11.25 o 
  -9   0   6       39.97       27.99      9.27 o 
  -8   0   6      846.78      772.11     41.38 o 
  -7   0   6      329.08      327.64     23.43 o 
  -6   0   6       42.53       48.71      7.06 o 
  -5   0   6      103.79      110.68      9.54 o 
  -4   0   6     2506.95     2733.24     82.56 o 
  -3   0   6     3944.48     4012.37     70.81 o 
  -2   0   6     1280.04     1325.80     39.68 o 
  -1   0   6     2503.50     2445.99     34.29 o 
   0   0   6      437.93      488.22     32.94 o 
   1   0   6     2229.76     2170.16     68.16 o 
   2   0   6     6464.12     7058.75     97.21 o 
   3   0   6     1473.60     1436.69     47.04 o 
   4   0   6      129.76      142.80     11.75 o 
   5   0   6       73.27       60.32     11.34 o 
   6   0   6       44.96       37.04     10.11 o 
   7   0   6       35.13       30.46      9.79 o 
   8   0   6      175.34      186.08     20.32 o 
   9   0   6       41.72       49.88     11.35 o 
 -11   1   6       29.22       28.97      7.06 o 
 -10   1   6       69.64       88.35     11.42 o 
  -9   1   6        5.43        0.63      3.47 o 
  -8   1   6       42.95       36.05      4.52 o 
  -7   1   6      221.97      243.91     10.88 o 
  -6   1   6      773.65      778.21     18.27 o 
  -5   1   6        1.93        1.77      2.09 o 
  -4   1   6      173.46      182.63      8.07 o 
  -3   1   6     4352.63     4551.64     43.71 o 
  -2   1   6      102.64      119.54     12.52 o 
  -1   1   6       28.29       21.42      2.55 o 
   0   1   6      144.85      135.10      5.58 o 
   1   1   6      724.88      745.71     13.33 o 
   2   1   6     1122.27     1009.87     26.13 o 
   3   1   6        0.18        2.43      2.99 o 
   4   1   6      289.61      321.41     14.08 o 
   5   1   6        5.80        6.98      3.94 o 
   6   1   6      231.78      238.30     16.61 o 
   7   1   6      458.07      461.36     24.24 o 
   8   1   6      117.02      124.68     12.99 o 
   9   1   6        4.20        1.18     10.18 o 
 -11   2   6       72.77      112.08     19.35 o 
 -10   2   6       34.28       24.65      6.53 o 
  -9   2   6       91.22      125.26     14.49 o 
  -8   2   6      274.99      258.92     11.19 o 
  -7   2   6      163.26      187.34      9.06 o 
  -6   2   6      128.86      128.85      7.57 o 
  -5   2   6       57.44       39.04      4.04 o 
  -4   2   6       88.99      116.52      6.50 o 
  -3   2   6      331.62      342.79     12.07 o 
  -2   2   6     1359.28     1392.75     19.90 o 
  -1   2   6     1004.11     1011.03     18.56 o 
   0   2   6     1104.59     1112.60     12.03 o 
   1   2   6        1.32        8.85      1.94 o 
   2   2   6      581.94      663.64     14.83 o 
   3   2   6      212.59      208.82     12.80 o 
   4   2   6      443.71      496.60     15.32 o 
   5   2   6       36.19       37.17      6.59 o 
   6   2   6     1038.37     1035.69     34.40 o 
   7   2   6      311.64      330.31     29.22 o 
   8   2   6        7.84        9.44      3.42 o 
   9   2   6       96.06       97.32     11.02 o 
 -11   3   6        2.98       -3.31      7.37 o 
 -10   3   6        0.06       -2.03      6.87 o 
  -9   3   6        9.49       19.17      8.07 o 
  -8   3   6      116.85      131.85      7.91 o 
  -7   3   6      408.86      408.31     12.89 o 
  -6   3   6       69.82       67.90      4.69 o 
  -5   3   6       41.22       39.54      4.20 o 
  -4   3   6      284.60      273.16     11.16 o 
  -3   3   6      159.37      166.60      8.51 o 
  -2   3   6     3139.20     3269.43     23.17 o 
  -1   3   6      390.24      396.58      7.79 o 
   0   3   6      822.22      724.35     13.78 o 
   1   3   6       14.98       14.33      2.08 o 
   2   3   6      133.48      139.69      7.83 o 
   3   3   6        8.31       41.27      4.95 o 
   4   3   6       26.19       35.73      5.28 o 
   5   3   6      929.28      931.14     30.70 o 
   6   3   6      576.62      581.12     32.72 o 
   7   3   6        0.04        3.15      3.99 o 
   8   3   6        9.84        8.88      3.04 o 
   9   3   6       46.26       38.04      8.46 o 
 -11   4   6      148.09      142.67     23.02 o 
 -10   4   6        5.30       -0.73      6.13 o 
  -9   4   6       24.43       15.93      5.20 o 
  -8   4   6      699.53      705.13     17.38 o 
  -7   4   6      344.53      346.95     11.52 o 
  -6   4   6      271.80      239.81      8.83 o 
  -5   4   6      918.41      894.32     16.51 o 
  -4   4   6      605.25      584.03     16.21 o 
  -3   4   6       11.62       10.07      2.52 o 
  -2   4   6      518.14      574.14     12.61 o 
  -1   4   6     2129.07     2306.00     23.67 o 
   0   4   6     2485.04     2607.23     28.97 o 
   1   4   6     4413.02     4426.21     33.44 o 
   2   4   6        6.82        1.69      1.27 o 
   3   4   6      178.63      176.11      6.96 o 
   4   4   6       22.06       20.90      2.86 o 
   5   4   6     2223.43     2099.98     46.58 o 
   6   4   6       29.99       24.42      7.36 o 
   7   4   6       53.99       54.85     12.19 o 
   8   4   6       96.98      116.16      9.60 o 
   9   4   6      190.92      213.51     18.58 o 
 -11   5   6       44.29       35.98     12.30 o 
 -10   5   6       58.41       71.61     16.61 o 
  -9   5   6       20.84       33.62      6.88 o 
  -8   5   6       26.95       23.69      3.37 o 
  -7   5   6       54.62       54.68      4.69 o 
  -6   5   6     2053.74     2057.51     24.42 o 
  -5   5   6      261.93      264.14      8.12 o 
  -4   5   6       77.08       67.67      4.92 o 
  -3   5   6     1455.48     1424.84     34.50 o 
  -2   5   6       56.95       63.49      3.95 o 
  -1   5   6       89.77      110.50      3.90 o 
   0   5   6     4378.61     4475.87     51.17 o 
   1   5   6       95.58      105.68      6.04 o 
   2   5   6      245.84      238.57      9.36 o 
   3   5   6        0.03       -0.88      1.64 o 
   4   5   6       11.05       10.74      2.91 o 
   5   5   6       90.17       29.79     33.66 o 
   6   5   6        2.33        1.73      4.09 o 
   7   5   6      156.92      187.02     22.25 o 
   8   5   6       45.69       48.19      9.07 o 
   9   5   6       31.90       32.82     10.08 o 
 -10   6   6        3.43        4.47      5.99 o 
  -9   6   6       54.90       53.09     13.86 o 
  -8   6   6       14.60       13.17     10.80 o 
  -7   6   6        0.01        1.45      1.49 o 
  -6   6   6     1890.30     1758.68     23.46 o 
  -5   6   6        1.84        2.72      3.11 o 
  -4   6   6        2.30        1.17      2.45 o 
  -3   6   6      860.11      903.97     25.70 o 
  -2   6   6     1482.41     1470.19     32.24 o 
  -1   6   6       37.70       33.68      6.93 o 
   0   6   6      204.31      188.50      7.10 o 
   1   6   6     2497.02     2488.43     25.09 o 
   2   6   6       33.21       33.33      4.33 o 
   3   6   6      302.55      337.90     11.94 o 
   4   6   6     1393.85     1371.98     32.16 o 
   5   6   6       32.77       27.81      4.92 o 
   6   6   6      204.83       62.01    105.54 o 
   7   6   6       24.93       16.06      6.20 o 
   8   6   6       48.05       51.13      9.25 o 
   9   6   6      176.88      247.46     20.02 o 
 -10   7   6       72.05       91.39     19.44 o 
  -9   7   6       82.38       81.26     17.66 o 
  -8   7   6        0.07        0.31      7.77 o 
  -7   7   6      209.41      205.32      8.31 o 
  -6   7   6     1258.19     1228.56     30.49 o 
  -5   7   6      221.47      219.21     10.70 o 
  -4   7   6        1.63        5.88      3.75 o 
  -3   7   6     1492.45     1531.37     30.13 o 
  -2   7   6       16.90       17.42      7.06 o 
  -1   7   6       14.78        9.79      5.61 o 
   0   7   6      332.26      316.17     15.70 o 
   1   7   6      944.39      904.03     16.17 o 
   2   7   6        6.36        4.96      4.74 o 
   3   7   6      294.29      280.95     13.33 o 
   4   7   6      289.53      296.20     15.56 o 
   5   7   6      181.14      175.26     11.67 o 
   6   7   6        5.42        5.56      4.91 o 
   7   7   6      182.30      202.85     17.15 o 
   8   7   6       31.28       32.16      7.66 o 
   9   7   6       18.41       13.60      8.43 o 
 -10   8   6      180.96      232.39     31.11 o 
  -9   8   6       29.68       26.27     12.62 o 
  -8   8   6       59.25       64.25     15.59 o 
  -7   8   6       28.52       45.12     12.48 o 
  -6   8   6        0.26       -0.25      1.68 o 
  -5   8   6        6.43        6.65      3.11 o 
  -4   8   6      219.62      236.26     21.21 o 
  -3   8   6       25.21       29.04      4.67 o 
  -2   8   6       29.69       63.40     12.47 o 
  -1   8   6      179.55      172.69      9.37 o 
   0   8   6      459.54      441.49     14.53 o 
   1   8   6       48.22       30.57     18.18 o 
   2   8   6        0.14        3.75      4.49 o 
   3   8   6       83.40       84.97      6.90 o 
   4   8   6      275.29      280.21     14.09 o 
   5   8   6        0.17        1.22      4.83 o 
   6   8   6      335.20      332.27     28.87 o 
   7   8   6        6.01        9.93      4.60 o 
   8   8   6      613.98      831.30    106.15 o 
  -9   9   6      364.82      396.21     39.23 o 
  -8   9   6      153.50      118.36     20.91 o 
  -7   9   6       70.63       54.10     13.61 o 
  -6   9   6       96.49       92.85      7.74 o 
  -5   9   6        0.41       -2.08      2.91 o 
  -4   9   6     4552.70     4347.48     59.13 o 
  -3   9   6      169.71      275.58     23.16 o 
  -2   9   6       53.39       59.91     15.21 o 
  -1   9   6        2.64        1.08      3.20 o 
   0   9   6      676.94      703.26     18.76 o 
   1   9   6      108.51      108.39      7.66 o 
   2   9   6       81.97       94.40      7.06 o 
   3   9   6      914.47      965.80     33.07 o 
   4   9   6      252.55      226.43     12.08 o 
   5   9   6      148.44      116.96     16.96 o 
   6   9   6       29.69       29.41      7.20 o 
   7   9   6      155.06      170.04     15.75 o 
   8   9   6       27.03       42.43      9.10 o 
  -9  10   6        0.40       -9.87      8.21 o 
  -8  10   6       82.56       78.43     17.82 o 
  -7  10   6       15.67       13.60      8.95 o 
  -6  10   6       15.39       17.37      7.08 o 
  -5  10   6        6.05        8.58      5.14 o 
  -4  10   6      139.88      149.13     11.33 o 
  -3  10   6        0.20        1.67      5.70 o 
  -2  10   6       41.85       41.82      7.06 o 
  -1  10   6      166.65      169.32      8.24 o 
   0  10   6      146.00      149.55      9.11 o 
   1  10   6        2.53       -0.23      2.80 o 
   2  10   6       60.37       62.57      6.05 o 
   3  10   6       12.37       11.54      4.76 o 
   4  10   6      634.04      680.58     40.07 o 
   5  10   6       11.32        6.77      4.32 o 
   6  10   6      113.53      117.14     12.86 o 
   7  10   6       11.52        6.01      3.99 o 
   8  10   6       76.58       82.15     15.94 o 
  -8  11   6       21.21       20.84      8.80 o 
  -7  11   6       13.78       -2.29      6.74 o 
  -6  11   6        9.88       22.15     10.51 o 
  -5  11   6        1.42        3.81      5.85 o 
  -4  11   6     1011.28     1055.32     29.75 o 
  -3  11   6        1.09        2.70      2.83 o 
  -2  11   6       43.57       27.46      8.91 o 
  -1  11   6      502.96      485.48     13.60 o 
   0  11   6     1288.26     1227.83     26.34 o 
   1  11   6      545.11      549.61     23.28 o 
   2  11   6      714.27      735.10     20.04 o 
   3  11   6        0.49       -1.03      3.83 o 
   4  11   6       57.49       57.24     12.39 o 
   5  11   6      361.50      347.99     21.68 o 
   6  11   6        9.59        3.09      8.75 o 
   7  11   6        2.86       21.03      6.63 o 
  -8  12   6        9.99        1.29      7.38 o 
  -7  12   6      171.29      126.58     22.43 o 
  -6  12   6       32.82       39.96     11.82 o 
  -5  12   6       18.33       16.24      8.93 o 
  -4  12   6       61.26       74.55     16.09 o 
  -3  12   6      148.69      161.20     12.55 o 
  -2  12   6       23.86       21.31      8.78 o 
  -1  12   6       67.86       68.78      4.32 o 
   0  12   6      362.69      378.66     15.98 o 
   1  12   6      311.05      333.68     18.80 o 
   2  12   6     1346.53     1384.71     36.88 o 
   3  12   6        0.49        8.62      6.48 o 
   4  12   6        9.43       -2.33      3.53 o 
   5  12   6       50.06       52.86     16.87 o 
   6  12   6        1.56       10.62      5.33 o 
   7  12   6       29.74       17.71     10.43 o 
  -7  13   6       88.27       87.40     19.37 o 
  -6  13   6       45.73       65.07     16.98 o 
  -5  13   6        0.79       -1.14      7.11 o 
  -4  13   6      124.72      105.82     18.62 o 
  -3  13   6        3.64        8.50      6.78 o 
  -2  13   6      215.72      206.79     23.31 o 
  -1  13   6       75.54       68.20      6.09 o 
   0  13   6      207.28      199.25     11.92 o 
   1  13   6       30.43       42.06      5.46 o 
   2  13   6      294.35      281.21     21.21 o 
   3  13   6       63.57       70.93     10.20 o 
   4  13   6       33.25       26.98      6.41 o 
   5  13   6       14.71       17.15      5.49 o 
   6  13   6       40.33       54.03     14.25 o 
  -7  14   6      171.58      180.05     27.44 o 
  -6  14   6        0.46       -6.05      8.00 o 
  -5  14   6        9.43        6.49      6.56 o 
  -4  14   6        0.11        6.12      7.85 o 
  -3  14   6       52.56       32.62      5.49 o 
  -2  14   6      110.36       82.79     15.92 o 
  -1  14   6      120.56      103.53     12.87 o 
   0  14   6       29.74       33.23      7.15 o 
   1  14   6       10.17        7.68      3.73 o 
   2  14   6       46.67       26.86      6.78 o 
   3  14   6      295.69      285.74     20.07 o 
   4  14   6       98.30      114.68     13.16 o 
   5  14   6       79.17       85.93     34.78 o 
  -6  15   6        3.98        1.13      8.71 o 
  -5  15   6       33.03       58.84     15.46 o 
  -4  15   6        6.30        2.91      6.30 o 
  -3  15   6        5.20       12.07      9.70 o 
  -2  15   6       10.90       11.13      4.65 o 
  -1  15   6        8.77        9.21      4.25 o 
   0  15   6        5.17        5.51      3.16 o 
   1  15   6      283.17      306.06     20.52 o 
   2  15   6        0.94       -1.29      3.89 o 
   3  15   6       24.93       40.53      8.78 o 
   4  15   6      126.80      107.86     12.95 o 
  -5  16   6        1.47       -2.33     10.60 o 
  -4  16   6       29.99       33.83     11.99 o 
  -3  16   6       34.49       35.46     12.08 o 
  -2  16   6        2.52        1.21      5.13 o 
  -1  16   6       69.96       71.33      8.38 o 
   0  16   6        7.81        8.08      4.70 o 
   1  16   6        7.75        5.58      3.36 o 
   2  16   6        7.31       10.10      7.46 o 
   3  16   6      235.63      259.14     20.11 o 
  -4  17   6        3.76       -0.79      6.37 o 
  -3  17   6      271.71      278.32     31.00 o 
  -2  17   6       38.29       36.02      8.80 o 
  -1  17   6       25.16       20.41     12.46 o 
   0  17   6        2.02        9.22      5.02 o 
   1  17   6      103.58      112.41     11.18 o 
   2  17   6       28.49       27.42      7.38 o 
 -11   1   7        6.94       11.11      4.40 o 
 -10   1   7       10.06       15.45      6.87 o 
  -9   1   7        5.45        2.78      4.06 o 
  -8   1   7      272.06      273.38     14.04 o 
  -7   1   7        0.96        4.07      3.18 o 
  -6   1   7      222.33      246.96     10.88 o 
  -5   1   7       69.49       70.65      5.74 o 
  -4   1   7      212.69      274.47     10.37 o 
  -3   1   7       44.50       59.44      5.72 o 
  -2   1   7     1130.71     1105.10     18.10 o 
  -1   1   7      655.22      636.66     15.82 o 
   0   1   7       65.41       64.62      4.55 o 
   1   1   7     2480.55     2575.24     32.25 o 
   2   1   7     1340.16     1272.29     26.19 o 
   3   1   7       19.23       36.79      6.10 o 
   4   1   7        0.20       -1.41      3.45 o 
   5   1   7      481.85      511.22     37.20 o 
   6   1   7       13.83        8.90      4.15 o 
   7   1   7        0.06       -3.64      3.61 o 
   8   1   7       72.68       65.16     14.71 o 
   9   1   7       17.81       17.70      6.29 o 
 -11   2   7        0.07        7.00      7.74 o 
 -10   2   7       18.10       19.39      4.97 o 
  -9   2   7        0.20       -0.67      3.55 o 
  -8   2   7       57.07       71.08      6.16 o 
  -7   2   7      568.52      530.76     18.77 o 
  -6   2   7        0.97        2.41      2.50 o 
  -5   2   7        2.93        1.65      2.60 o 
  -4   2   7      257.88      276.83     10.44 o 
  -3   2   7     1205.66     1344.19     25.44 o 
  -2   2   7      218.15      222.43      7.48 o 
  -1   2   7     1377.97     1297.44     22.66 o 
   0   2   7       50.97       73.56      3.66 o 
   1   2   7       66.14       46.70      4.01 o 
   2   2   7       56.49       25.24     13.18 o 
   3   2   7      398.07      420.07     15.94 o 
   4   2   7       47.42       44.84      7.01 o 
   5   2   7      810.54      771.14     29.09 o 
   6   2   7       19.30       18.47      4.95 o 
   7   2   7        0.02       -0.10      4.26 o 
   8   2   7        0.34       -3.67      7.15 o 
   9   2   7        7.57       14.21      6.62 o 
 -11   3   7      190.62      234.60     29.80 o 
 -10   3   7       41.08       42.40      8.28 o 
  -9   3   7       71.04       72.70     10.08 o 
  -8   3   7       56.71       61.32      5.56 o 
  -7   3   7      340.40      331.27     11.86 o 
  -6   3   7       63.77       68.16      6.90 o 
  -5   3   7      250.84      286.09     11.10 o 
  -4   3   7       22.60       18.69      3.36 o 
  -3   3   7      123.80       94.25      8.61 o 
  -2   3   7      480.90      474.03     13.44 o 
  -1   3   7        2.64        3.80      2.02 o 
   0   3   7      676.84      673.08     10.79 o 
   1   3   7      140.20      140.76      6.45 o 
   2   3   7        1.19        4.90      2.13 o 
   3   3   7       68.68       46.70     12.64 o 
   4   3   7       14.96       15.09      5.20 o 
   5   3   7      469.77      450.02     22.36 o 
   6   3   7       40.43       38.54      7.51 o 
   7   3   7        1.73        0.54      5.30 o 
   8   3   7       41.19       51.76      8.89 o 
   9   3   7        5.13        5.99      4.73 o 
 -11   4   7       55.25       35.91     11.45 o 
 -10   4   7        0.09        1.59      5.98 o 
  -9   4   7      153.28      194.49     15.54 o 
  -8   4   7       35.77       29.18      3.64 o 
  -7   4   7     2473.78     2422.33     30.90 o 
  -6   4   7        0.40        1.38      1.81 o 
  -5   4   7      126.74      108.94      6.88 o 
  -4   4   7       73.03       63.73      7.78 o 
  -3   4   7      347.39      331.50      8.53 o 
  -2   4   7       82.03       90.76      6.04 o 
  -1   4   7        8.00        9.93      4.35 o 
   0   4   7     1421.76     1416.05     20.77 o 
   1   4   7      152.44      134.52      6.80 o 
   2   4   7        4.97        3.40      1.74 o 
   3   4   7        3.19        3.46      2.25 o 
   4   4   7     1092.65     1038.71     32.20 o 
   5   4   7       12.20       14.10      7.46 o 
   6   4   7      368.07      367.64     30.26 o 
   7   4   7      186.51      169.16     21.72 o 
   8   4   7        6.24       -0.45      3.32 o 
   9   4   7       14.44       26.93     12.72 o 
 -11   5   7       63.88       53.62     15.80 o 
 -10   5   7        3.45       -1.94      8.26 o 
  -9   5   7       11.07       15.89      5.04 o 
  -8   5   7      616.65      615.78     19.86 o 
  -7   5   7      380.72      383.18     11.80 o 
  -6   5   7        1.73        0.18      1.59 o 
  -5   5   7      109.05       94.46      5.34 o 
  -4   5   7      103.56      111.91      7.14 o 
  -3   5   7       12.24       18.05      2.33 o 
  -2   5   7      133.27      138.66      6.75 o 
  -1   5   7      807.10      860.37     12.90 o 
   0   5   7      491.02      545.62     14.59 o 
   1   5   7     1454.17     1455.23     45.88 o 
   2   5   7      121.76      120.62      7.09 o 
   3   5   7       80.11       83.72      8.47 o 
   4   5   7     1778.17     1677.93     41.30 o 
   5   5   7      143.34      144.44     18.70 o 
   6   5   7        1.20        5.44      6.56 o 
   7   5   7       13.46        9.34      6.15 o 
   8   5   7      202.05      196.10     17.29 o 
   9   5   7      301.33      362.05     24.50 o 
 -10   6   7       10.47        8.79      7.16 o 
  -9   6   7       47.68       48.35     14.31 o 
  -8   6   7      227.12      203.75     27.93 o 
  -7   6   7       62.58       58.38      4.95 o 
  -6   6   7      146.05      143.68      6.55 o 
  -5   6   7     1306.70     1275.50     33.68 o 
  -4   6   7      259.54      277.64     12.83 o 
  -3   6   7      102.66       99.02      7.68 o 
  -2   6   7      234.93      219.31      7.99 o 
  -1   6   7       19.64       11.63      2.17 o 
   0   6   7      392.83      330.40     11.39 o 
   1   6   7       10.04        7.72      1.65 o 
   2   6   7        0.15       -0.46      2.24 o 
   3   6   7      708.54      639.95     27.17 o 
   4   6   7      109.99       35.12     69.56 o 
   5   6   7       15.46        5.70     10.27 o 
   6   6   7       68.60       72.40     14.49 o 
   7   6   7       49.49       50.86     12.46 o 
   8   6   7       79.16       67.12     16.28 o 
 -10   7   7       17.71        7.04      6.64 o 
  -9   7   7       14.51       13.29      6.21 o 
  -8   7   7       15.85       17.13      8.67 o 
  -7   7   7       43.26       60.01      7.94 o 
  -6   7   7       57.56       64.00      7.74 o 
  -5   7   7       16.55       19.39      4.81 o 
  -4   7   7      161.03      180.51     12.76 o 
  -3   7   7      121.64      131.28      9.02 o 
  -2   7   7       54.67       65.72     10.02 o 
  -1   7   7        3.84        3.80      2.78 o 
   0   7   7       77.35       73.05      7.23 o 
   1   7   7      454.28      187.87    108.10 o 
   2   7   7      187.99      172.19     12.10 o 
   3   7   7       16.12       17.92      3.69 o 
   4   7   7     1352.06     1313.01     33.66 o 
   5   7   7       45.65        7.99     15.88 o 
   6   7   7      266.37      278.33     27.37 o 
   7   7   7       50.42       57.54     13.93 o 
   8   7   7       32.60       54.46     10.95 o 
 -10   8   7      152.13      165.69     27.07 o 
  -9   8   7        0.00        1.07      6.68 o 
  -8   8   7      177.96      178.73     25.58 o 
  -7   8   7      150.45      124.36     19.93 o 
  -6   8   7       25.79       21.87      3.42 o 
  -5   8   7        7.37       16.56      4.75 o 
  -4   8   7      642.31      625.37     23.81 o 
  -3   8   7      833.62      809.66     22.24 o 
  -2   8   7      124.59      109.85     12.13 o 
  -1   8   7      163.94      159.58      8.85 o 
   0   8   7        0.01        3.10      2.42 o 
   1   8   7       16.62       10.92      8.83 o 
   2   8   7       51.74       33.06      6.81 o 
   3   8   7      205.48      214.09     13.36 o 
   4   8   7       80.77       73.61      8.07 o 
   5   8   7       14.70       23.59      8.11 o 
   6   8   7        4.16       -0.50      4.81 o 
   7   8   7       80.43       76.46     14.36 o 
   8   8   7       52.26       79.68     17.68 o 
  -9   9   7        1.06        4.36      8.53 o 
  -8   9   7      245.97      271.16     31.57 o 
  -7   9   7        2.61       -0.78      7.29 o 
  -6   9   7       87.78       96.27      9.16 o 
  -5   9   7        6.29       10.40      5.28 o 
  -4   9   7      129.52      135.58     11.52 o 
  -3   9   7      312.26      342.37     17.96 o 
  -2   9   7        0.84        4.65      8.33 o 
  -1   9   7      248.51      258.85      9.85 o 
   0   9   7        9.46       12.49      3.22 o 
   1   9   7      349.20      362.69     15.84 o 
   2   9   7      807.74      739.59     27.75 o 
   3   9   7        0.99        1.03      2.53 o 
   4   9   7        5.84        8.93      7.63 o 
   5   9   7      165.86      157.43     20.27 o 
   6   9   7        9.90       15.42      6.36 o 
   7   9   7        1.70        6.57      5.78 o 
   8   9   7       97.80       74.45     15.91 o 
  -9  10   7       24.91       24.51     13.10 o 
  -8  10   7       20.19       37.49     12.12 o 
  -7  10   7       74.77       73.29     17.16 o 
  -6  10   7       77.58       88.72     18.05 o 
  -5  10   7       21.38       23.97      5.07 o 
  -4  10   7     1763.72     1689.23     39.78 o 
  -3  10   7      229.80      237.00     19.94 o 
  -2  10   7      146.36      119.60     16.90 o 
  -1  10   7       26.96       28.23      3.70 o 
   0  10   7      438.61      420.44     15.67 o 
   1  10   7     1430.18     1399.72     31.63 o 
   2  10   7      129.51      123.39     11.74 o 
   3  10   7        3.11        4.95      2.49 o 
   4  10   7       23.97       31.91      9.90 o 
   5  10   7       82.06       85.01     15.15 o 
   6  10   7       37.97       40.04      8.60 o 
   7  10   7       21.19       34.56     13.21 o 
  -8  11   7       14.55        9.88      6.76 o 
  -7  11   7      103.26      124.66     22.38 o 
  -6  11   7      112.63      128.57     21.11 o 
  -5  11   7        9.48      -10.03     10.92 o 
  -4  11   7       67.89       80.07     22.56 o 
  -3  11   7       48.88       45.23      7.27 o 
  -2  11   7       37.47       26.05      8.96 o 
  -1  11   7       51.38       45.43      4.54 o 
   0  11   7      130.23      111.37     22.04 o 
   1  11   7       10.90       15.61      3.94 o 
   2  11   7       79.54       91.41     10.57 o 
   3  11   7      108.87      117.65     18.06 o 
   4  11   7      385.55      357.13     31.25 o 
   5  11   7        0.57       -4.35      6.81 o 
   6  11   7        2.93        0.51      4.08 o 
   7  11   7        0.21       39.73     13.14 o 
  -8  12   7       15.67        8.28     10.24 o 
  -7  12   7       14.19        5.40      7.28 o 
  -6  12   7       79.62      105.89     19.76 o 
  -5  12   7      210.09      207.27     26.08 o 
  -4  12   7      247.17      204.35     24.94 o 
  -3  12   7        0.24       -0.55      3.12 o 
  -2  12   7      142.41       87.37     15.50 o 
  -1  12   7        0.35        1.96      1.65 o 
   0  12   7      678.94      609.18     20.85 o 
   1  12   7      189.58      198.55     11.95 o 
   2  12   7       91.72       86.93     15.80 o 
   3  12   7        3.76        5.20      5.68 o 
   4  12   7      210.11      241.73     26.24 o 
   5  12   7      116.47      123.81     13.93 o 
   6  12   7        0.13        3.52      5.49 o 
  -7  13   7        0.08        3.50      6.62 o 
  -6  13   7      291.93      325.69     34.74 o 
  -5  13   7      330.16      297.31     32.19 o 
  -4  13   7        7.50       -6.33      6.75 o 
  -3  13   7        0.18        3.08      6.46 o 
  -2  13   7        2.68        3.14      6.49 o 
  -1  13   7      438.59      450.69     25.16 o 
   0  13   7       84.18       76.02     10.57 o 
   1  13   7      163.03      155.21     11.55 o 
   2  13   7       45.87       49.77     12.63 o 
   3  13   7       72.32       86.75     16.66 o 
   4  13   7        0.12        1.54      5.26 o 
   5  13   7        0.00        0.83      7.33 o 
   6  13   7        0.42       14.42      7.56 o 
  -6  14   7       13.72       12.09      7.79 o 
  -5  14   7      136.58      161.20     24.50 o 
  -4  14   7       59.22       44.32     14.42 o 
  -3  14   7       14.25       14.71      8.07 o 
  -2  14   7        1.38        2.09      8.43 o 
  -1  14   7       47.06       30.32      7.64 o 
   0  14   7        4.70       26.67      7.81 o 
   1  14   7        0.09       -5.83      3.89 o 
   2  14   7       57.50       60.08     14.10 o 
   3  14   7       31.22       29.55      7.56 o 
   4  14   7       20.25       13.67      4.67 o 
   5  14   7       14.84       -3.10      5.30 o 
  -6  15   7       52.40      123.81     24.17 o 
  -5  15   7        1.75        6.84      7.11 o 
  -4  15   7       31.57       42.36     12.83 o 
  -3  15   7      237.70      271.85     30.07 o 
  -2  15   7      257.22      257.94     20.82 o 
  -1  15   7       61.44       50.98      8.95 o 
   0  15   7      305.26      337.60     25.55 o 
   1  15   7       26.73       25.34      8.28 o 
   2  15   7       12.15        4.89      4.21 o 
   3  15   7      193.27      187.89     19.06 o 
   4  15   7       10.71        9.14     10.90 o 
  -5  16   7        7.41       59.40     16.00 o 
  -4  16   7        0.06        1.79      5.90 o 
  -3  16   7       22.30       14.33      9.55 o 
  -2  16   7       21.39       14.05      7.07 o 
  -1  16   7       97.72      117.49     10.54 o 
   0  16   7        9.07       18.38      6.95 o 
   1  16   7       22.58       31.70      8.46 o 
   2  16   7       52.57       75.25     11.67 o 
   3  16   7        0.40        3.58      6.81 o 
  -3  17   7        2.35        1.19      5.47 o 
  -2  17   7       24.44       14.45      6.48 o 
  -1  17   7        0.03       -9.59      8.89 o 
   0  17   7        1.18       -6.52      6.88 o 
   1  17   7        0.51       -2.96      4.42 o 
 -11   0   8      285.62      363.20     34.82 o 
 -10   0   8       95.10      105.14     17.97 o 
  -9   0   8      435.10      438.43     34.94 o 
  -8   0   8      552.48      470.85     34.43 o 
  -7   0   8      389.65      336.26     27.93 o 
  -6   0   8     1413.44     1378.81     54.56 o 
  -5   0   8      458.19      504.89     26.41 o 
  -4   0   8      996.94     1082.56     41.82 o 
  -3   0   8      787.62      912.27     27.41 o 
  -2   0   8     1567.52     1672.74     33.00 o 
  -1   0   8       49.37       49.27      5.72 o 
   0   0   8      240.86      271.64     22.90 o 
   1   0   8      139.18      135.96     10.30 o 
   2   0   8      439.57      456.50     37.35 o 
   3   0   8      368.86      366.91     19.40 o 
   4   0   8       24.01       26.96      8.84 o 
   5   0   8       17.11       13.84      6.64 o 
   6   0   8      208.59      185.84     22.48 o 
   7   0   8       48.62       49.79     12.87 o 
   8   0   8        2.01       10.77      8.49 o 
   9   0   8        0.47        8.86      6.20 o 
 -11   1   8       22.56       25.23      7.29 o 
 -10   1   8       30.65       33.77      7.63 o 
  -9   1   8        7.74        3.11      4.57 o 
  -8   1   8        7.75       -0.83      6.73 o 
  -7   1   8      392.38      408.05     17.41 o 
  -6   1   8      141.14      156.03      9.10 o 
  -5   1   8      191.81      195.54      9.65 o 
  -4   1   8     1061.45     1153.75     22.37 o 
  -3   1   8       53.79       69.46      6.38 o 
  -2   1   8        8.67        2.81      1.52 o 
  -1   1   8       26.76       26.88      3.93 o 
   0   1   8       91.00       70.26      5.06 o 
   1   1   8      958.17     1061.20     19.86 o 
   2   1   8        5.85        5.27      1.95 o 
   3   1   8      310.78      331.17     12.99 o 
   4   1   8      125.39      127.26     11.87 o 
   5   1   8      111.68      110.83     11.54 o 
   6   1   8      116.03      107.33     12.09 o 
   7   1   8      205.76      211.45     27.40 o 
   8   1   8      617.52      616.63     31.66 o 
   9   1   8        0.38       -1.26      8.22 o 
 -11   2   8      296.23      355.32     35.65 o 
 -10   2   8       39.68       40.43     11.56 o 
  -9   2   8        0.34        1.41      3.99 o 
  -8   2   8       17.13       32.22      5.38 o 
  -7   2   8       89.35       87.21      8.27 o 
  -6   2   8       41.95       32.86      5.03 o 
  -5   2   8      147.79      132.94      8.00 o 
  -4   2   8      899.05      893.59     25.10 o 
  -3   2   8     1924.56     1867.77     24.93 o 
  -2   2   8       30.77       32.75      3.05 o 
  -1   2   8        1.95        1.32      1.97 o 
   0   2   8     2391.02     2302.10     36.14 o 
   1   2   8        4.49        4.01      2.63 o 
   2   2   8        1.27       -1.14      2.15 o 
   3   2   8      209.48      209.54     10.31 o 
   4   2   8       44.16       49.56      7.70 o 
   5   2   8        9.60        4.41      4.21 o 
   6   2   8      248.88      233.83     17.64 o 
   7   2   8      214.25      209.12     17.70 o 
   8   2   8       11.63       32.13     12.27 o 
   9   2   8       38.65       24.21      9.48 o 
 -11   3   8        4.50       -8.72      7.29 o 
 -10   3   8       11.55       12.00      5.52 o 
  -9   3   8        0.12        4.05      5.48 o 
  -8   3   8      498.69      455.58     17.43 o 
  -7   3   8     1151.69     1193.01     29.00 o 
  -6   3   8      326.71      295.50     18.84 o 
  -5   3   8        4.93        3.61      2.34 o 
  -4   3   8      902.35      905.75     22.89 o 
  -3   3   8      289.59      305.89      8.97 o 
  -2   3   8       51.08       51.10      4.96 o 
  -1   3   8      355.61      345.04     10.82 o 
   0   3   8      222.51      224.19      7.77 o 
   1   3   8        0.46        1.12      2.26 o 
   2   3   8      283.34      314.57     13.85 o 
   3   3   8      193.97      192.03     11.43 o 
   4   3   8        0.10       -1.38      2.53 o 
   5   3   8        4.94       10.36      4.33 o 
   6   3   8        0.06       -4.24      4.38 o 
   7   3   8       28.68       28.04     10.74 o 
   8   3   8       62.01       55.67     14.70 o 
 -11   4   8       47.23       78.51     18.35 o 
 -10   4   8       10.90       13.22      9.48 o 
  -9   4   8        3.75        2.54      3.60 o 
  -8   4   8        4.86        7.36      3.35 o 
  -7   4   8      989.20      878.51     26.12 o 
  -6   4   8      176.32      199.25     11.47 o 
  -5   4   8      428.22      445.65     16.55 o 
  -4   4   8        0.71        2.64      2.87 o 
  -3   4   8       72.79       63.97      5.51 o 
  -2   4   8       13.34        8.50      2.91 o 
  -1   4   8      366.17      395.21      9.80 o 
   0   4   8      301.29      348.25      8.95 o 
   1   4   8     1719.71     1631.47     30.36 o 
   2   4   8       70.78       66.95      5.88 o 
   3   4   8      254.55      288.61     14.09 o 
   4   4   8     2592.64     2536.92     52.48 o 
   5   4   8       91.99      101.88      8.60 o 
   6   4   8       17.56       22.64      6.10 o 
   7   4   8      136.29      150.66     21.79 o 
   8   4   8       46.74       69.56     15.72 o 
 -10   5   8      204.44      314.78     34.74 o 
  -9   5   8       15.64       17.65      4.80 o 
  -8   5   8        7.39        5.78      2.91 o 
  -7   5   8     1329.56     1331.34     22.35 o 
  -6   5   8      436.07      418.61     12.85 o 
  -5   5   8       40.89       47.37      7.19 o 
  -4   5   8        0.69        1.80      1.46 o 
  -3   5   8        5.93        2.91      1.65 o 
  -2   5   8       53.08       55.67      4.40 o 
  -1   5   8       64.70       71.23      4.56 o 
   0   5   8      379.53      453.37     12.93 o 
   1   5   8      139.52      147.46     17.39 o 
   2   5   8       18.89       10.73      4.79 o 
   3   5   8       91.52       76.45      9.04 o 
   4   5   8       37.61       37.23      6.89 o 
   5   5   8      441.17      357.75     17.10 o 
   6   5   8      477.05      447.25     35.33 o 
   7   5   8        4.36        6.34      5.82 o 
   8   5   8       67.43       70.82     13.40 o 
 -10   6   8       39.78       48.38     15.10 o 
  -9   6   8        1.72       -3.43      8.70 o 
  -8   6   8       36.85       22.70     10.08 o 
  -7   6   8      191.23      170.76     10.56 o 
  -6   6   8       47.29       61.92      8.83 o 
  -5   6   8       58.50       66.74      8.74 o 
  -4   6   8        7.62        8.40      3.55 o 
  -3   6   8      263.87      235.46      7.62 o 
  -2   6   8      382.91      401.27     11.18 o 
  -1   6   8       13.52       17.33      2.25 o 
   0   6   8       44.78       45.69      4.64 o 
   1   6   8        5.35        5.48      9.82 o 
   2   6   8       11.36       11.00      3.31 o 
   3   6   8      708.89      692.75     60.19 o 
   4   6   8     1292.62     1293.64     56.01 o 
   5   6   8      178.44      177.76     21.79 o 
   6   6   8        5.90        7.06      7.07 o 
   7   6   8       11.59       26.70     11.04 o 
   8   6   8      127.38      158.67     16.43 o 
 -10   7   8        4.49        4.79      8.67 o 
  -9   7   8        3.98       -1.43      5.91 o 
  -8   7   8      109.06       98.48     18.65 o 
  -7   7   8        2.37       13.82      5.34 o 
  -6   7   8      103.35       95.52      5.38 o 
  -5   7   8       46.93       47.20      7.45 o 
  -4   7   8      254.23      244.68     15.74 o 
  -3   7   8       28.56       41.08      5.55 o 
  -2   7   8      300.41      310.14      9.53 o 
  -1   7   8      211.75      211.07      6.08 o 
   0   7   8      165.97      156.05      7.71 o 
   1   7   8      519.48      548.77     22.86 o 
   2   7   8        7.19       11.62      3.46 o 
   3   7   8      175.04      171.48     20.51 o 
   4   7   8      364.25      335.61     29.22 o 
   5   7   8      359.28      292.81     28.21 o 
   6   7   8        8.22       11.45      7.39 o 
   7   7   8      146.53      148.79     21.95 o 
   8   7   8        0.19       -4.83      5.28 o 
  -9   8   8       42.43       57.77     15.16 o 
  -8   8   8        0.27       17.35      9.46 o 
  -7   8   8       16.84        7.88      6.22 o 
  -6   8   8      119.21      131.48     11.91 o 
  -5   8   8      524.43      496.73     22.53 o 
  -4   8   8      237.78      276.01     17.02 o 
  -3   8   8      493.47      460.16     21.46 o 
  -2   8   8       90.45       92.58     10.22 o 
  -1   8   8      128.17      125.07      5.16 o 
   0   8   8        4.96       15.21      3.86 o 
   1   8   8     3552.12     3443.58     49.12 o 
   2   8   8        3.43        5.36     12.08 o 
   3   8   8      279.13      276.37     26.45 o 
   4   8   8       25.89       45.88     11.95 o 
   5   8   8       86.27       82.13     15.59 o 
   6   8   8        0.00       -0.03      4.99 o 
   7   8   8      149.76      179.81     24.24 o 
  -9   9   8       30.07        3.26      6.35 o 
  -8   9   8       14.79       23.22     10.22 o 
  -7   9   8       90.29       97.68     19.19 o 
  -6   9   8       26.71       31.33     11.38 o 
  -5   9   8       15.91       12.15      8.26 o 
  -4   9   8     1974.06     1994.43     78.85 o 
  -3   9   8       93.15      100.25     12.89 o 
  -2   9   8        0.50        8.33      6.45 o 
  -1   9   8      185.44      190.99      6.15 o 
   0   9   8     2968.64     2813.44     43.63 o 
   1   9   8     3550.68     3514.69     54.76 o 
   2   9   8        7.90        8.89      4.21 o 
   3   9   8      163.88      160.30     20.94 o 
   4   9   8       43.02       53.63     12.38 o 
   5   9   8        7.02       15.55      8.83 o 
   6   9   8       10.16       26.00     10.11 o 
   7   9   8      553.02      686.93     33.78 o 
  -8  10   8       13.69       15.77      9.16 o 
  -7  10   8       75.53       69.51     16.75 o 
  -6  10   8        5.94        6.64      7.19 o 
  -5  10   8       16.91       34.44     12.70 o 
  -4  10   8       33.40       31.63      6.47 o 
  -3  10   8      975.74      909.95     31.20 o 
  -2  10   8      182.11      198.81     22.31 o 
  -1  10   8      136.06      124.49      7.50 o 
   0  10   8      152.32      157.65     10.84 o 
   1  10   8        4.57        8.06      3.06 o 
   2  10   8      429.33      362.22     31.39 o 
   3  10   8       12.98       10.20      4.00 o 
   4  10   8       14.88        8.80      7.03 o 
   5  10   8       29.98       34.32     10.90 o 
   6  10   8        0.13       17.98      7.63 o 
   7  10   8       99.27      143.41     22.62 o 
  -8  11   8      100.30       87.60     19.83 o 
  -7  11   8       59.78       85.49     18.81 o 
  -6  11   8       24.65       16.58      8.63 o 
  -5  11   8      501.23      446.26     38.38 o 
  -4  11   8      102.70       96.35     10.54 o 
  -3  11   8      654.97      539.10     24.54 o 
  -2  11   8        6.32        3.75      5.01 o 
  -1  11   8       99.16       92.45      8.02 o 
   0  11   8        0.17        0.40      1.58 o 
   1  11   8      215.52      209.53      9.49 o 
   2  11   8      611.84      590.78     40.72 o 
   3  11   8       38.30       34.51     10.49 o 
   4  11   8        9.03       -0.73      4.66 o 
   5  11   8       63.87       95.67     17.63 o 
   6  11   8       51.93       37.94     10.75 o 
  -7  12   8       43.92       92.36     20.53 o 
  -6  12   8       28.82       34.93     13.31 o 
  -5  12   8      893.91      785.81     51.99 o 
  -4  12   8       47.66       89.17     17.75 o 
  -3  12   8        0.47        2.42      3.32 o 
  -2  12   8      250.80      226.34     19.99 o 
  -1  12   8       14.94       10.59     11.66 o 
   0  12   8      136.33      158.68     10.65 o 
   1  12   8       49.78       39.03      4.32 o 
   2  12   8        3.75       -2.28      6.52 o 
   3  12   8      173.92      184.12     23.83 o 
   4  12   8        9.75       11.49      6.43 o 
   5  12   8        9.89       -7.07      9.19 o 
   6  12   8        1.38       11.71      7.50 o 
  -7  13   8      178.38      233.83     31.28 o 
  -6  13   8       29.57       33.70     12.44 o 
  -5  13   8       47.21       38.95     12.24 o 
  -4  13   8       77.93       91.56     18.04 o 
  -3  13   8       34.47       41.09     12.61 o 
  -2  13   8        6.37        4.55      6.79 o 
  -1  13   8      467.66      414.08     24.92 o 
   0  13   8       15.14        8.49      5.13 o 
   1  13   8       18.83        7.64      4.18 o 
   2  13   8       63.48       31.93     12.33 o 
   3  13   8        0.13       -6.64      8.25 o 
   4  13   8       79.06       74.08     15.18 o 
   5  13   8       17.43        2.73      5.29 o 
  -6  14   8      204.43      254.44     32.18 o 
  -5  14   8       17.91        8.55      7.05 o 
  -4  14   8        1.47        8.00      7.33 o 
  -3  14   8        3.59       14.08      9.08 o 
  -2  14   8       47.44       41.67      8.95 o 
  -1  14   8      111.37       84.18     12.10 o 
   0  14   8        0.95       -4.25      5.23 o 
   1  14   8        0.01       -3.36      4.51 o 
   2  14   8       52.32       55.12     14.54 o 
   3  14   8       19.71       34.23     11.13 o 
   4  14   8       96.24      101.06     12.97 o 
  -5  15   8       13.56       20.48     11.50 o 
  -4  15   8        2.19        5.08      5.72 o 
  -3  15   8       21.75       33.01     11.38 o 
  -2  15   8       12.36        6.22      4.94 o 
  -1  15   8       44.40       36.79     14.65 o 
   0  15   8        5.69        7.83      5.63 o 
   1  15   8       11.86       14.59      6.62 o 
   2  15   8        2.34        5.09     11.49 o 
   3  15   8        1.83       -0.67      5.68 o 
  -4  16   8       16.42       27.10     12.45 o 
  -3  16   8      176.50      209.19     20.56 o 
  -2  16   8        5.05       -0.14      5.25 o 
  -1  16   8       21.21       13.01      4.43 o 
   0  16   8       33.61       45.91      9.23 o 
   1  16   8        2.19       -1.90      3.84 o 
   2  16   8       20.35       16.38      6.89 o 
  -2  17   8       40.83       49.24     16.20 o 
  -1  17   8        6.26       17.50     11.67 o 
   0  17   8       14.07       10.45     10.75 o 
 -11   1   9        2.54       -1.23     16.73 o 
 -10   1   9        3.75        5.77      5.34 o 
  -9   1   9      362.17      361.68     35.60 o 
  -8   1   9      474.28      453.98     24.73 o 
  -7   1   9        8.81       11.59      4.94 o 
  -6   1   9      225.47      211.16     12.57 o 
  -5   1   9       67.65       79.95      7.16 o 
  -4   1   9      113.20      126.23      8.00 o 
  -3   1   9      191.88      203.69      9.13 o 
  -2   1   9        0.01       -0.60      2.15 o 
  -1   1   9      750.48      799.15     19.91 o 
   0   1   9      268.21      286.36     11.57 o 
   1   1   9        4.19        3.00      2.44 o 
   2   1   9        6.78        9.28      2.29 o 
   3   1   9       13.38       14.21      4.81 o 
   4   1   9      461.35      429.27     22.24 o 
   5   1   9        3.25        1.94      6.54 o 
   6   1   9       28.04       28.75     13.85 o 
   7   1   9        4.28       12.62      6.04 o 
   8   1   9       37.03       74.28     33.02 o 
 -11   2   9       26.94       24.27     11.39 o 
 -10   2   9        0.05        9.29      4.83 o 
  -9   2   9        0.20        9.97     14.54 o 
  -8   2   9      314.29      317.87     20.50 o 
  -7   2   9      292.69      300.52     19.27 o 
  -6   2   9      843.03      874.21     25.24 o 
  -5   2   9       33.97       23.04      6.75 o 
  -4   2   9      662.00      735.46     18.85 o 
  -3   2   9      589.30      563.95     16.42 o 
  -2   2   9       12.77       17.72      3.32 o 
  -1   2   9       25.38       28.71      3.68 o 
   0   2   9      231.53      226.25     10.66 o 
   1   2   9        0.00        1.38      1.89 o 
   2   2   9      112.92       90.19      6.13 o 
   3   2   9       39.30       37.81      5.29 o 
   4   2   9      137.78      122.92     12.01 o 
   5   2   9       14.59       25.63      6.32 o 
   6   2   9      158.59      153.33     14.96 o 
   7   2   9       16.98       12.98      4.89 o 
   8   2   9      190.94      218.63     27.70 o 
 -11   3   9        7.86        8.33      6.86 o 
 -10   3   9       59.18       58.91      9.65 o 
  -9   3   9        7.05        9.01      5.44 o 
  -8   3   9       36.09       31.38      5.10 o 
  -7   3   9       15.73        9.97      3.75 o 
  -6   3   9      310.80      284.59     14.65 o 
  -5   3   9      147.19      147.68     16.63 o 
  -4   3   9      284.13      280.15     13.86 o 
  -3   3   9       48.50       55.94      4.38 o 
  -2   3   9        1.16        3.53      2.07 o 
  -1   3   9      358.94      383.98     12.44 o 
   0   3   9      232.56      261.60     15.08 o 
   1   3   9       96.75      101.67      7.99 o 
   2   3   9      242.48      231.74     10.68 o 
   3   3   9        0.32        4.28      3.06 o 
   4   3   9       68.84       64.09      8.86 o 
   5   3   9        1.43        1.09      5.18 o 
   6   3   9        3.30       20.23      6.58 o 
   7   3   9       36.21       56.29     12.47 o 
   8   3   9       89.31      107.90     19.42 o 
 -10   4   9       15.48        6.67      6.52 o 
  -9   4   9       11.19        8.66      4.65 o 
  -8   4   9       65.35       91.21     11.31 o 
  -7   4   9      460.42      468.06     18.87 o 
  -6   4   9      118.96      101.48      8.77 o 
  -5   4   9       36.91       41.02      7.77 o 
  -4   4   9      105.03      109.35      5.56 o 
  -3   4   9      856.72      793.75     17.60 o 
  -2   4   9       80.35       84.02      5.78 o 
  -1   4   9      159.86      172.28      6.59 o 
   0   4   9      133.14      133.88      7.22 o 
   1   4   9       31.66       36.15      5.21 o 
   2   4   9      140.30      137.22      8.27 o 
   3   4   9      659.22      612.30     20.56 o 
   4   4   9      916.76      817.14     24.55 o 
   5   4   9       73.71       53.21      8.97 o 
   6   4   9        8.56       16.34      6.09 o 
   7   4   9        5.69        2.92      5.24 o 
   8   4   9        3.31       23.95     10.90 o 
 -10   5   9       15.88       53.52     15.58 o 
  -9   5   9       35.14       23.56      6.18 o 
  -8   5   9      250.23      199.35     15.99 o 
  -7   5   9       18.30       12.62      2.53 o 
  -6   5   9      193.82      191.02     18.79 o 
  -5   5   9      149.42      157.33      8.57 o 
  -4   5   9       18.49       17.48      3.18 o 
  -3   5   9      448.29      444.92     27.49 o 
  -2   5   9      437.36      448.52     18.92 o 
  -1   5   9       68.51       82.51      5.63 o 
   0   5   9       98.33      114.49      5.64 o 
   1   5   9        8.87       11.09     12.43 o 
   2   5   9       75.73       80.12      6.55 o 
   3   5   9      370.57      355.61     15.74 o 
   4   5   9      871.56      933.77     26.28 o 
   5   5   9      221.06      240.79     14.02 o 
   6   5   9       28.95       30.32      9.54 o 
   7   5   9       89.18      100.46     18.40 o 
   8   5   9       15.31       16.84      8.18 o 
 -10   6   9        0.60       17.04      9.60 o 
  -9   6   9        3.08        3.72      7.54 o 
  -8   6   9       16.34       19.18      8.93 o 
  -7   6   9      605.08      620.20     27.22 o 
  -6   6   9      278.51      284.18      7.27 o 
  -5   6   9       19.96       17.29      4.44 o 
  -4   6   9      353.48      362.01     10.68 o 
  -3   6   9      311.43      330.51     11.38 o 
  -2   6   9        0.34        4.87      1.90 o 
  -1   6   9       79.22       63.28      4.29 o 
   0   6   9      708.79      794.68     17.10 o 
   1   6   9       15.40        8.75      4.39 o 
   2   6   9        6.13        4.51      4.43 o 
   3   6   9        8.18       22.25      4.55 o 
   4   6   9      439.94      407.30     18.59 o 
   5   6   9       11.63       14.46      7.18 o 
   6   6   9      138.47      130.31     20.00 o 
   7   6   9        2.00       13.53      7.30 o 
   8   6   9       34.85       24.70     10.12 o 
 -10   7   9      105.04      119.25     22.65 o 
  -9   7   9       38.49       51.89     15.10 o 
  -8   7   9        9.46       14.88      7.93 o 
  -7   7   9       39.73       31.66     12.50 o 
  -6   7   9      135.49      145.33     13.15 o 
  -5   7   9      195.14      207.61     15.85 o 
  -4   7   9      313.69      303.22     18.33 o 
  -3   7   9      246.95      245.19      8.61 o 
  -2   7   9      623.22      619.49     13.86 o 
  -1   7   9       87.21       85.01      5.07 o 
   0   7   9     3635.63     3665.01     36.99 o 
   1   7   9       80.87       99.35      8.30 o 
   2   7   9      211.84      218.11     12.34 o 
   3   7   9     1058.21     1011.18     51.60 o 
   4   7   9      107.55      109.35     11.18 o 
   5   7   9      215.07      216.81     25.24 o 
   6   7   9        0.77       11.69      7.63 o 
   7   7   9        6.18       -1.53      5.36 o 
  -9   8   9       16.15        0.71      9.11 o 
  -8   8   9       10.91       -1.34      5.85 o 
  -7   8   9       71.09       58.42     15.19 o 
  -6   8   9       10.83        8.70      4.55 o 
  -5   8   9      320.53      297.15     18.54 o 
  -4   8   9      374.84      355.73     20.02 o 
  -3   8   9      104.16       78.17      9.44 o 
  -2   8   9        7.99        4.40      3.99 o 
  -1   8   9        2.77        1.92      2.03 o 
   0   8   9       31.51       11.72      8.79 o 
   1   8   9       24.66       27.93      5.06 o 
   2   8   9      259.44      258.58     28.00 o 
   3   8   9      969.76      939.65     50.64 o 
   4   8   9      105.77       69.08     14.68 o 
   5   8   9        0.23       -9.57      6.69 o 
   6   8   9        5.20        0.17      5.34 o 
   7   8   9       18.74       22.62     11.32 o 
  -9   9   9       43.61       28.88     12.22 o 
  -8   9   9       12.76       -2.67      8.57 o 
  -7   9   9       42.58       56.03     15.73 o 
  -6   9   9       13.29       26.09     10.00 o 
  -5   9   9       76.52       76.29      9.77 o 
  -4   9   9       32.32       24.71      5.88 o 
  -3   9   9       35.77       58.44      8.65 o 
  -2   9   9      146.51      132.90     10.63 o 
  -1   9   9        5.09        0.39      1.31 o 
   0   9   9      249.37      283.48     14.74 o 
   1   9   9      815.88      833.83     22.80 o 
   2   9   9        0.26        1.76      3.38 o 
   3   9   9      187.02      186.89     23.50 o 
   4   9   9       35.93       30.71     10.10 o 
   5   9   9       55.49       40.76     11.03 o 
   6   9   9       49.56       49.61     13.69 o 
   7   9   9      175.10      209.80     27.15 o 
  -8  10   9       67.63       76.77     17.79 o 
  -7  10   9        4.98       12.68      8.96 o 
  -6  10   9      124.75      123.61     21.49 o 
  -5  10   9      103.47      113.05     19.54 o 
  -4  10   9      165.88      127.12     12.48 o 
  -3  10   9       32.26       26.71      6.18 o 
  -2  10   9        0.02       -7.02      5.36 o 
  -1  10   9       60.93       52.59      3.28 o 
   0  10   9        1.46       -2.42      2.88 o 
   1  10   9        1.02       -3.38      2.38 o 
   2  10   9       28.31       22.23      5.81 o 
   3  10   9        6.20        2.32      6.00 o 
   4  10   9       16.50       16.97      9.00 o 
   5  10   9      248.18      242.94     27.80 o 
   6  10   9        0.00       -7.54      7.06 o 
  -8  11   9        0.28       -0.23      9.99 o 
  -7  11   9       40.85       75.29     18.23 o 
  -6  11   9        9.28       -7.55      6.58 o 
  -5  11   9      255.02      259.39     30.08 o 
  -4  11   9       21.24       25.47      9.64 o 
  -3  11   9      236.62      238.46     17.34 o 
  -2  11   9       10.04       27.89     13.18 o 
  -1  11   9      335.00      338.10     14.61 o 
   0  11   9       36.54       27.95      6.89 o 
   1  11   9        3.20        1.49      2.19 o 
   2  11   9      132.45      117.35     19.85 o 
   3  11   9      101.66      117.06     19.06 o 
   4  11   9       34.82       47.06     12.83 o 
   5  11   9        1.01        5.90      8.06 o 
   6  11   9        0.10       10.56      8.44 o 
  -7  12   9       83.14      117.42     22.36 o 
  -6  12   9       94.21      119.65     21.86 o 
  -5  12   9        0.32        0.69      6.11 o 
  -4  12   9      501.42      466.82     39.46 o 
  -3  12   9       51.69       32.29     11.06 o 
  -2  12   9       49.73       36.47      9.15 o 
  -1  12   9      191.39      181.46     16.86 o 
   0  12   9      131.53      128.08     13.73 o 
   1  12   9       15.94       11.62      3.66 o 
   2  12   9      107.10      102.82     18.93 o 
   3  12   9       11.19       32.01     11.30 o 
   4  12   9       11.95        9.79      7.03 o 
   5  12   9       14.68        2.20      6.22 o 
  -6  13   9        2.20        3.09      7.12 o 
  -5  13   9       27.39       18.55      9.95 o 
  -4  13   9       95.87      105.01     19.48 o 
  -3  13   9       41.03       36.41     12.44 o 
  -2  13   9       50.37       55.65     10.18 o 
  -1  13   9        0.43        1.06      6.78 o 
   0  13   9      114.40      103.08     12.75 o 
   1  13   9        3.91       13.26      4.59 o 
   2  13   9      106.68      106.65     19.89 o 
   3  13   9       24.70       16.60      9.40 o 
   4  13   9       74.63       56.24     14.21 o 
  -6  14   9       43.09       61.17     18.02 o 
  -5  14   9      125.07      111.26     20.79 o 
  -4  14   9        0.00      -12.16     10.26 o 
  -3  14   9       19.57       13.75      5.53 o 
  -2  14   9       96.24       91.96     13.18 o 
  -1  14   9        5.59        6.18     15.69 o 
   0  14   9      152.42      145.19     15.25 o 
   1  14   9       64.23       45.60      9.57 o 
   2  14   9        0.34       -4.45      8.55 o 
   3  14   9      197.00      236.97     29.38 o 
   4  14   9        0.76      -16.16     10.78 o 
  -5  15   9       68.87       75.64     19.50 o 
  -4  15   9        0.06        6.96     11.34 o 
  -3  15   9        4.16        2.86      5.21 o 
  -2  15   9       24.84       27.67      8.14 o 
  -1  15   9       73.99       44.51     32.10 o 
   0  15   9      227.75      230.97     19.96 o 
   1  15   9       45.36       41.03     13.50 o 
   2  15   9       15.89       39.62     14.37 o 
   3  15   9       65.08       65.83     11.07 o 
  -3  16   9        0.68        1.59      6.08 o 
  -2  16   9       14.07       21.87     16.94 o 
  -1  16   9       18.09        8.18      9.14 o 
   0  16   9        0.91        3.29      9.06 o 
   1  16   9       57.89       65.96     17.08 o 
 -11   0  10       21.49       54.06     15.27 o 
 -10   0  10      264.69      255.91     29.46 o 
  -9   0  10      669.82      721.35     46.88 o 
  -8   0  10      159.14      208.99     24.61 o 
  -7   0  10      945.79     1014.63     51.17 o 
  -6   0  10      516.81      549.64     36.37 o 
  -5   0  10      842.45      894.81     45.18 o 
  -4   0  10      299.69      333.38     19.08 o 
  -3   0  10      248.23      237.83     12.08 o 
  -2   0  10     1089.70     1026.98     58.14 o 
  -1   0  10     1419.12     1434.63     50.20 o 
   0   0  10     1281.16     1211.39     35.13 o 
   1   0  10      389.43      390.88     18.53 o 
   2   0  10       37.30       47.00      7.50 o 
   3   0  10     1265.53     1199.60     52.09 o 
   4   0  10      254.84      219.71     23.71 o 
   5   0  10      474.78      510.60     37.58 o 
   6   0  10       46.54       34.88     10.78 o 
   7   0  10       60.03       53.00     15.02 o 
 -11   1  10      183.12      243.90     20.64 o 
 -10   1  10      143.38      157.86     16.35 o 
  -9   1  10      228.09      239.70     19.28 o 
  -8   1  10      228.65      231.31     18.17 o 
  -7   1  10      315.08      266.30     18.82 o 
  -6   1  10        9.72       21.69      6.16 o 
  -5   1  10      135.21      134.25     12.74 o 
  -4   1  10      130.41      135.85     10.06 o 
  -3   1  10      146.91      138.86      6.53 o 
  -2   1  10       37.31       47.02      4.26 o 
  -1   1  10       63.65       63.42      5.94 o 
   0   1  10     1345.14     1341.97     20.18 o 
   1   1  10       40.46       40.06      3.93 o 
   2   1  10      382.75      358.24     15.71 o 
   3   1  10      131.68      130.43     12.36 o 
   4   1  10      457.43      435.54     23.41 o 
   5   1  10       45.19       38.92      7.42 o 
   6   1  10       56.84       50.72      9.56 o 
   7   1  10       52.53       67.10     11.06 o 
 -10   2  10        0.36       11.19     10.48 o 
  -9   2  10      160.91      163.77     15.85 o 
  -8   2  10        0.46        1.05      4.09 o 
  -7   2  10       24.04       29.63      7.07 o 
  -6   2  10      190.08      190.10     31.51 o 
  -5   2  10        6.64        7.04      4.82 o 
  -4   2  10      194.58      206.76      9.72 o 
  -3   2  10       24.00       34.82      3.46 o 
  -2   2  10       57.52       71.08      5.28 o 
  -1   2  10      202.15      211.01      8.83 o 
   0   2  10      652.55      646.82     15.29 o 
   1   2  10        7.13        6.37      2.06 o 
   2   2  10      334.87      324.77     12.92 o 
   3   2  10        0.14        8.75      5.09 o 
   4   2  10       30.49       49.25      8.61 o 
   5   2  10       20.25       20.69     15.26 o 
   6   2  10       17.17       21.45      6.31 o 
   7   2  10        0.55      -10.90      7.27 o 
 -10   3  10       38.38       43.93      9.50 o 
  -9   3  10       27.14       31.58      7.47 o 
  -8   3  10      942.20      882.71     34.99 o 
  -7   3  10      246.44      230.50     17.73 o 
  -6   3  10       49.39       40.09      7.41 o 
  -5   3  10      774.31      780.00     24.22 o 
  -4   3  10      445.68      430.67     12.58 o 
  -3   3  10        1.78        4.05      2.35 o 
  -2   3  10      278.71      279.49     13.78 o 
  -1   3  10        4.60        2.48      1.94 o 
   0   3  10       64.91       69.64      5.24 o 
   1   3  10        2.25        1.73      2.20 o 
   2   3  10      221.11      202.52     18.94 o 
   3   3  10       65.54       45.87      7.53 o 
   4   3  10        0.00        0.34      3.57 o 
   5   3  10      640.73      593.80     52.61 o 
   6   3  10        9.02       12.83      6.06 o 
   7   3  10        4.59        3.83      5.63 o 
 -10   4  10       11.35        8.50      7.25 o 
  -9   4  10       14.00       11.84      5.07 o 
  -8   4  10        2.54       -0.70      5.56 o 
  -7   4  10       85.76       48.30      7.98 o 
  -6   4  10       48.88       37.40      5.45 o 
  -5   4  10       83.25       80.18      6.71 o 
  -4   4  10      130.05      147.49      6.82 o 
  -3   4  10      444.18      468.38     16.17 o 
  -2   4  10       18.48       27.32      3.53 o 
  -1   4  10      392.47      405.00     12.31 o 
   0   4  10      193.34      200.54      9.29 o 
   1   4  10       46.39       54.34      4.70 o 
   2   4  10      163.86      162.62     10.85 o 
   3   4  10      241.37      206.76     12.62 o 
   4   4  10     1209.10     1119.79     37.82 o 
   5   4  10      123.31      104.75     24.94 o 
   6   4  10       79.98       95.37     12.92 o 
   7   4  10      110.19      137.34     21.69 o 
 -10   5  10        8.96        4.69      6.53 o 
  -9   5  10      141.09      117.30     13.27 o 
  -8   5  10        2.83       -1.21      3.50 o 
  -7   5  10       74.71       66.33     16.30 o 
  -6   5  10      159.32      134.07     13.58 o 
  -5   5  10       17.57       16.12      4.29 o 
  -4   5  10     1512.54     1550.80     51.38 o 
  -3   5  10       22.30       29.95      4.24 o 
  -2   5  10        1.33        1.24      2.01 o 
  -1   5  10      581.13      565.23     13.30 o 
   0   5  10     1480.87     1387.23     22.02 o 
   1   5  10      649.55      643.97     18.16 o 
   2   5  10      309.22      314.56     16.88 o 
   3   5  10       16.96       11.73      3.33 o 
   4   5  10        9.54       11.92      4.94 o 
   5   5  10       14.78       21.33      6.56 o 
   6   5  10        0.44      -15.39     10.26 o 
   7   5  10        0.38       -6.17      6.92 o 
 -10   6  10       10.06       26.18     11.38 o 
  -9   6  10        0.84       10.17     10.04 o 
  -8   6  10       34.37       29.52     12.90 o 
  -7   6  10      154.10      159.85     23.69 o 
  -6   6  10        0.14        2.02      2.45 o 
  -5   6  10      156.90      142.99      7.49 o 
  -4   6  10       60.51       69.96      6.45 o 
  -3   6  10      219.99      219.18     10.26 o 
  -2   6  10      584.40      605.18     16.16 o 
  -1   6  10        1.44        2.39      2.09 o 
   0   6  10     1228.68     1174.55     18.77 o 
   1   6  10      220.90      198.54     10.23 o 
   2   6  10        0.13        5.30      3.36 o 
   3   6  10      176.31      155.88     11.13 o 
   4   6  10       28.97       34.81      7.54 o 
   5   6  10       62.25       53.86     13.55 o 
   6   6  10       13.43       36.40     11.39 o 
   7   6  10       88.61       97.99     19.35 o 
  -9   7  10       39.16       48.15     18.83 o 
  -8   7  10      369.70      375.28     37.52 o 
  -7   7  10      119.83      127.83     22.06 o 
  -6   7  10       29.64       18.62     10.14 o 
  -5   7  10      254.44      281.70     18.93 o 
  -4   7  10      747.25      670.09     13.03 o 
  -3   7  10       98.70       90.31      6.16 o 
  -2   7  10       81.64       80.09      6.70 o 
  -1   7  10       27.27       27.46      3.46 o 
   0   7  10      350.43      336.89     10.16 o 
   1   7  10      355.58      360.83     13.73 o 
   2   7  10      197.27      192.87     11.96 o 
   3   7  10      802.64      794.65     24.84 o 
   4   7  10       95.91      111.65     18.43 o 
   5   7  10        0.44       -3.43      7.12 o 
   6   7  10       12.13        9.08      6.12 o 
   7   7  10      161.76      149.40     22.84 o 
  -9   8  10       31.08       47.92     15.03 o 
  -8   8  10       90.40       74.99     17.86 o 
  -7   8  10       91.06      104.77     20.54 o 
  -6   8  10      191.08      142.11     22.37 o 
  -5   8  10       93.85       79.27     10.27 o 
  -4   8  10      672.92      588.35     27.04 o 
  -3   8  10        4.08       -7.69      7.41 o 
  -2   8  10      114.28      116.59     13.22 o 
  -1   8  10      225.36      225.07      8.30 o 
   0   8  10      329.42      321.92     13.02 o 
   1   8  10     1598.08     1513.74     28.09 o 
   2   8  10      203.46      211.97     16.28 o 
   3   8  10      264.94      277.44     20.38 o 
   4   8  10       19.45       30.41     10.72 o 
   5   8  10      182.66      175.64     24.44 o 
   6   8  10       35.77       54.68     14.19 o 
  -8   9  10       82.96       80.64     18.16 o 
  -7   9  10      100.50      107.38     20.64 o 
  -6   9  10      108.37      123.89     21.83 o 
  -5   9  10        4.28       -2.50      6.53 o 
  -4   9  10      139.94      119.86     12.68 o 
  -3   9  10      492.56      369.61     32.67 o 
  -2   9  10        0.06       -1.27      5.58 o 
  -1   9  10       14.48       17.63      2.55 o 
   0   9  10      316.08      273.02     15.88 o 
   1   9  10        5.42        2.52      6.81 o 
   2   9  10       42.39       46.57      9.53 o 
   3   9  10       37.25       34.65     11.19 o 
   4   9  10       82.04       73.11     15.63 o 
   5   9  10        0.11       -2.38      7.25 o 
   6   9  10      227.47      226.64     28.28 o 
  -8  10  10      173.68      175.41     27.13 o 
  -7  10  10      171.76      180.42     27.09 o 
  -6  10  10       12.89        7.14      6.98 o 
  -5  10  10        0.08        5.77      6.29 o 
  -4  10  10       41.44       39.81     11.03 o 
  -3  10  10        0.62        2.76      5.48 o 
  -2  10  10       96.26       90.34     11.88 o 
  -1  10  10       12.82       17.94      4.83 o 
   0  10  10      182.95      220.92     14.76 o 
   1  10  10      894.65      875.87     33.24 o 
   2  10  10      156.38      178.78     23.46 o 
   3  10  10      181.88      205.59     25.95 o 
   4  10  10        0.99       -5.10      7.18 o 
   5  10  10       69.31      104.11     19.18 o 
   6  10  10      111.23       98.65     18.80 o 
  -7  11  10        5.83        8.73     11.09 o 
  -6  11  10       16.09       32.45     13.56 o 
  -5  11  10        0.97       -7.21      7.93 o 
  -4  11  10       89.20       98.37     18.94 o 
  -3  11  10      148.41      139.01     21.37 o 
  -2  11  10       20.25       23.24      8.92 o 
  -1  11  10       14.71        6.50      5.39 o 
   0  11  10       19.16       23.29     10.65 o 
   1  11  10      237.91      234.62     27.90 o 
   2  11  10        0.08        6.50      8.10 o 
   3  11  10      102.85      106.46     19.64 o 
   4  11  10       49.22       41.36     13.59 o 
   5  11  10        1.80       -2.76      6.85 o 
  -7  12  10       60.61       85.62     20.14 o 
  -6  12  10       52.02       68.63     17.06 o 
  -5  12  10      117.95      127.42     22.00 o 
  -4  12  10       29.27       23.71      8.73 o 
  -3  12  10        0.35       -0.54      4.43 o 
  -2  12  10        0.14        1.27      4.10 o 
  -1  12  10       77.28       53.76      9.88 o 
   0  12  10      498.01      507.06     23.05 o 
   1  12  10       28.84       43.92     13.59 o 
   2  12  10        3.25       -2.64      8.30 o 
   3  12  10       24.31       35.54     13.18 o 
   4  12  10        0.39        2.38      6.64 o 
   5  12  10        8.46        0.40      6.35 o 
  -6  13  10       10.51       20.60     10.23 o 
  -5  13  10      216.04      199.90     28.01 o 
  -4  13  10       31.40       29.96     11.02 o 
  -3  13  10        0.63       -0.52      5.25 o 
  -2  13  10        6.06       -0.01      3.94 o 
  -1  13  10      253.22      220.01     19.31 o 
   0  13  10      131.82      116.07     11.58 o 
   1  13  10       71.86       76.76     17.39 o 
   2  13  10        6.67       14.43      7.26 o 
   3  13  10       44.20       83.50     19.03 o 
   4  13  10      295.58      300.17     33.32 o 
  -5  14  10      212.05      240.65     31.58 o 
  -4  14  10      203.77      235.29     31.04 o 
  -3  14  10        0.14        4.63      5.67 o 
  -2  14  10        0.58       -3.15      6.36 o 
  -1  14  10      118.30      117.18     15.01 o 
   0  14  10        1.61       -0.45      4.95 o 
   1  14  10       10.08       -2.01      6.28 o 
   2  14  10       11.23       18.52     11.38 o 
   3  14  10        6.48        2.15      6.68 o 
  -4  15  10        2.85       -3.83      9.56 o 
  -3  15  10        8.89        7.94     18.54 o 
  -2  15  10      146.30      131.04     22.53 o 
  -1  15  10       19.79       25.71      7.43 o 
   0  15  10       34.87       61.03     12.08 o 
   1  15  10       84.87       63.73     17.07 o 
   2  15  10        2.83       -2.82      7.80 o 
  -2  16  10       94.00       96.72     19.24 o 
 -10   1  11       20.80       17.19      7.24 o 
  -9   1  11       20.07       29.15     15.33 o 
  -8   1  11      305.92      302.66     21.53 o 
  -7   1  11      201.16      216.24     18.38 o 
  -6   1  11      158.71      159.53     14.62 o 
  -5   1  11      349.27      319.26     19.98 o 
  -4   1  11       85.92       89.12      7.82 o 
  -3   1  11        0.44        2.53      2.41 o 
  -2   1  11      163.62      155.79     10.73 o 
  -1   1  11       18.13       18.65      4.97 o 
   0   1  11      180.76      167.76     10.64 o 
   1   1  11      173.09      190.61     11.60 o 
   2   1  11      141.18      111.75     19.60 o 
   3   1  11      161.93      114.74     12.17 o 
   4   1  11       74.74       67.10     15.43 o 
   5   1  11      113.76      123.49     14.31 o 
   6   1  11        3.20       -1.07      6.93 o 
   7   1  11      116.72      175.54     17.62 o 
 -10   2  11       73.93       99.30     13.74 o 
  -9   2  11      157.92      164.24     16.60 o 
  -8   2  11       95.82       94.74     12.27 o 
  -7   2  11       18.38       14.30      4.85 o 
  -6   2  11        0.28        4.00      3.71 o 
  -5   2  11       21.51       17.57      5.26 o 
  -4   2  11       37.37       48.44      6.74 o 
  -3   2  11      330.33      322.04     11.66 o 
  -2   2  11       93.95       85.22      6.80 o 
  -1   2  11      236.05      236.19     12.99 o 
   0   2  11        1.98        1.56      3.25 o 
   1   2  11       44.13       38.05      5.19 o 
   2   2  11      224.79      211.34     15.96 o 
   3   2  11        4.18        5.69      4.15 o 
   4   2  11       63.88       72.11     10.33 o 
   5   2  11       18.79       27.76      6.74 o 
   6   2  11       48.24       41.79     10.47 o 
   7   2  11       25.15       38.14      8.38 o 
 -10   3  11      261.29      282.11     22.12 o 
  -9   3  11       17.52       10.49      6.16 o 
  -8   3  11      191.85      149.94     16.32 o 
  -7   3  11        1.55       -1.79      4.65 o 
  -6   3  11       61.93       60.05     11.37 o 
  -5   3  11      296.41      294.60     15.67 o 
  -4   3  11      917.64      980.53     21.87 o 
  -3   3  11       20.48       18.28      4.26 o 
  -2   3  11      773.83      747.86     22.89 o 
  -1   3  11     1285.31     1287.21     28.92 o 
   0   3  11       13.21       10.94      3.39 o 
   1   3  11      138.60      151.77     10.26 o 
   2   3  11        1.40       -3.60      3.53 o 
   3   3  11      150.90      179.07     15.24 o 
   4   3  11      300.15      247.25     18.60 o 
   5   3  11        5.66       21.19      6.95 o 
   6   3  11        3.91       -0.75      4.06 o 
   7   3  11       13.20       12.20      5.53 o 
 -10   4  11       99.25      136.90     24.31 o 
  -9   4  11       62.84       32.61     18.59 o 
  -8   4  11       20.21       17.66      6.23 o 
  -7   4  11       46.35       43.58      8.40 o 
  -6   4  11       24.95       17.75      9.21 o 
  -5   4  11      258.56      260.91     11.04 o 
  -4   4  11       69.63       70.25      8.28 o 
  -3   4  11       20.79       18.02      3.94 o 
  -2   4  11      100.91       98.74      8.27 o 
  -1   4  11      455.30      423.06     14.83 o 
   0   4  11      200.79      184.72     10.76 o 
   1   4  11      435.26      417.19     16.67 o 
   2   4  11       37.84       45.57      7.64 o 
   3   4  11       55.80       41.80     10.30 o 
   4   4  11      541.38      502.52     26.51 o 
   5   4  11      219.01      234.93     22.40 o 
   6   4  11        4.66        4.90      8.55 o 
   7   4  11      123.87      147.46     23.84 o 
 -10   5  11       25.33       37.94     14.99 o 
  -9   5  11        0.70        1.59     15.53 o 
  -8   5  11        0.09        9.26     10.21 o 
  -7   5  11      120.99      100.47     19.13 o 
  -6   5  11        9.58        5.86      3.08 o 
  -5   5  11      118.04      110.31      9.45 o 
  -4   5  11      598.23      548.57     20.87 o 
  -3   5  11       28.60       29.86      4.84 o 
  -2   5  11       44.13       40.53      8.64 o 
  -1   5  11     1123.00     1087.78     23.83 o 
   0   5  11      215.28      200.20      9.60 o 
   1   5  11      761.73      717.39     21.77 o 
   2   5  11        4.67        4.39      5.06 o 
   3   5  11       49.47       42.44      7.74 o 
   4   5  11        8.29       15.75      5.39 o 
   5   5  11       31.80       31.68      7.48 o 
   6   5  11        0.59       -1.55      5.21 o 
  -9   6  11       15.21        8.66      9.20 o 
  -8   6  11      124.95      130.41     23.16 o 
  -7   6  11        5.77        6.91      7.55 o 
  -6   6  11       12.35       22.64      3.97 o 
  -5   6  11      362.09      399.34     15.33 o 
  -4   6  11      189.40      178.71     10.81 o 
  -3   6  11      100.62      107.99      8.05 o 
  -2   6  11       24.82       26.54      4.58 o 
  -1   6  11      269.86      273.76     19.93 o 
   0   6  11      402.73      374.89     11.96 o 
   1   6  11      294.87      290.50     18.15 o 
   2   6  11        0.28        3.31      3.63 o 
   3   6  11       19.69       19.26      6.99 o 
   4   6  11      252.40      247.21     18.92 o 
   5   6  11       68.78       69.78     10.68 o 
   6   6  11       15.11       -0.27      4.86 o 
  -9   7  11       44.97       13.67     10.00 o 
  -8   7  11       11.44       19.57      9.82 o 
  -7   7  11      374.65      390.22     38.15 o 
  -6   7  11        4.11       29.56     12.54 o 
  -5   7  11      360.46      302.63     14.26 o 
  -4   7  11     1409.57     1322.68     26.10 o 
  -3   7  11       31.15       27.54      3.97 o 
  -2   7  11       60.16       58.61      7.15 o 
  -1   7  11      144.11      144.77      9.89 o 
   0   7  11       19.27       23.46      3.27 o 
   1   7  11       59.45       66.05      8.93 o 
   2   7  11        5.26        2.81      4.32 o 
   3   7  11        7.50        5.02      3.48 o 
   4   7  11      303.19      321.47     21.77 o 
   5   7  11       24.22       32.07     11.75 o 
   6   7  11      139.18      126.82     21.58 o 
  -8   8  11       45.98       25.31     12.40 o 
  -7   8  11       14.79        2.02      6.29 o 
  -6   8  11       54.28       48.92     14.35 o 
  -5   8  11       27.04       17.85     10.15 o 
  -4   8  11        3.90        3.70      5.47 o 
  -3   8  11       76.15       84.31      6.18 o 
  -2   8  11       47.40       47.26      6.53 o 
  -1   8  11       39.55       39.80      5.59 o 
   0   8  11        6.10        7.66      2.23 o 
   1   8  11       51.73       44.12      7.40 o 
   2   8  11        6.19       12.53      4.86 o 
   3   8  11      399.25      424.13     37.04 o 
   4   8  11       55.86       50.43     13.06 o 
   5   8  11       55.84       68.41     15.31 o 
   6   8  11       78.83      104.61     20.22 o 
  -8   9  11       20.10       17.89      9.47 o 
  -7   9  11       18.23        4.34      8.09 o 
  -6   9  11       53.55       56.37     15.13 o 
  -5   9  11        2.80        6.69      7.86 o 
  -4   9  11       22.74        3.70      7.77 o 
  -3   9  11       65.06       64.02     10.65 o 
  -2   9  11      182.45      197.25     26.25 o 
  -1   9  11        6.92        7.65      4.61 o 
   0   9  11       18.47       12.36      3.77 o 
   1   9  11       52.11       52.54     13.88 o 
   2   9  11       21.75       16.68      8.69 o 
   3   9  11      223.27      240.10     28.58 o 
   4   9  11       43.90       60.37     15.47 o 
   5   9  11       26.19       16.77      9.34 o 
  -7  10  11       17.46       21.73     10.60 o 
  -6  10  11       10.65       12.25     10.19 o 
  -5  10  11       18.65       22.81      9.07 o 
  -4  10  11       24.01       17.95      9.23 o 
  -3  10  11      166.02      192.12     18.21 o 
  -2  10  11        9.18       21.81      6.78 o 
  -1  10  11        5.81        6.82      4.63 o 
   0  10  11       25.07       19.88      5.42 o 
   1  10  11      142.32      143.54     22.31 o 
   2  10  11      358.34      367.00     35.53 o 
   3  10  11      485.58      564.48     44.21 o 
   4  10  11       66.02       78.49     17.93 o 
   5  10  11       13.56       14.13      8.69 o 
  -7  11  11       19.47       27.00     14.33 o 
  -6  11  11        1.24       -2.71      7.93 o 
  -5  11  11        0.02       -5.25      8.87 o 
  -4  11  11        2.38       12.25     10.03 o 
  -3  11  11      105.94      118.74     14.77 o 
  -2  11  11       19.67       20.26      7.01 o 
  -1  11  11       30.06       26.78      7.78 o 
   0  11  11      121.05      157.35     18.78 o 
   1  11  11        0.14       -3.09      6.91 o 
   2  11  11       80.21       59.98     14.18 o 
   3  11  11       31.01       43.01     13.85 o 
   4  11  11        9.89       14.20      8.01 o 
  -6  12  11      124.48      141.16     24.49 o 
  -5  12  11       20.91       23.14      8.90 o 
  -4  12  11        1.11       -4.31      9.14 o 
  -3  12  11      112.59      137.71     19.72 o 
  -2  12  11        2.25        6.47      4.64 o 
  -1  12  11        3.39        1.59      5.03 o 
   0  12  11      159.28      183.70     15.79 o 
   1  12  11      535.65      488.24     43.58 o 
   2  12  11       65.11       61.44     15.74 o 
   3  12  11       57.93       56.15     15.34 o 
   4  12  11        2.06       18.28      9.68 o 
  -6  13  11       76.93       91.81     19.78 o 
  -5  13  11       53.99       63.98     16.73 o 
  -4  13  11       45.59       59.19     16.12 o 
  -3  13  11       23.09       26.72      8.42 o 
  -2  13  11        5.53        7.74      7.85 o 
  -1  13  11       13.83        5.86      4.71 o 
   0  13  11      213.09      214.03     15.91 o 
   1  13  11      512.34      495.00     44.60 o 
   2  13  11      183.03      200.64     28.34 o 
   3  13  11      148.27      173.67     26.20 o 
  -5  14  11        5.87        8.07      8.37 o 
  -4  14  11        1.28       -5.39      6.50 o 
  -3  14  11        3.24        5.42     18.74 o 
  -2  14  11       11.05       17.72      6.66 o 
  -1  14  11       11.45        7.18      7.34 o 
   0  14  11       11.57       26.89      6.34 o 
   1  14  11        6.14       -2.82     11.61 o 
   2  14  11      153.27      139.64     24.54 o 
  -3  15  11       37.35       46.34     14.10 o 
  -2  15  11        3.61        9.62      8.25 o 
  -1  15  11       78.01       90.06     17.45 o 
   0  15  11        0.74       18.29     13.37 o 
 -10   0  12       25.14       48.93     13.91 o 
  -9   0  12      235.80      250.43     29.41 o 
  -8   0  12      643.46      609.48     44.35 o 
  -7   0  12       39.71       49.02     13.12 o 
  -6   0  12      587.05      547.01     39.56 o 
  -5   0  12      698.70      705.41     43.77 o 
  -4   0  12       14.03       12.21      4.48 o 
  -3   0  12      193.15      185.77     13.47 o 
  -2   0  12      580.75      624.40     36.51 o 
  -1   0  12      623.60      600.10     36.29 o 
   0   0  12       26.71       27.23      8.61 o 
   1   0  12       74.51       61.79     12.19 o 
   2   0  12      367.64      359.88     30.11 o 
   3   0  12       74.56       43.65     11.77 o 
   4   0  12      591.19      546.18     40.12 o 
   5   0  12      600.75      599.67     43.81 o 
   6   0  12      509.21      646.38     47.47 o 
 -10   1  12       13.67       24.60      7.84 o 
  -9   1  12       60.90       86.70     12.64 o 
  -8   1  12        3.84        7.56     13.29 o 
  -7   1  12        5.78        3.06      5.61 o 
  -6   1  12        0.79       -2.38      4.08 o 
  -5   1  12      408.42      400.12     17.42 o 
  -4   1  12        0.00        0.07      3.44 o 
  -3   1  12      323.10      323.72     12.46 o 
  -2   1  12       21.03       10.36      4.18 o 
  -1   1  12       68.98       57.05      8.33 o 
   0   1  12       45.19       66.94      7.12 o 
   1   1  12      329.70      326.03     19.77 o 
   2   1  12       90.35       81.81     10.30 o 
   3   1  12        0.04        4.78      7.93 o 
   4   1  12      650.49      611.66     30.05 o 
   5   1  12      217.10      208.92     18.52 o 
   6   1  12        0.16        3.23      7.07 o 
 -10   2  12      256.30      326.99     24.25 o 
  -9   2  12      200.09      164.28     16.82 o 
  -8   2  12      210.35      165.25     18.99 o 
  -7   2  12       63.53       55.00     11.15 o 
  -6   2  12      297.02      289.55     25.87 o 
  -5   2  12        7.18        5.95      3.20 o 
  -4   2  12      336.37      343.98     12.85 o 
  -3   2  12       16.86       13.13      3.48 o 
  -2   2  12       21.64       24.34      5.05 o 
  -1   2  12      319.66      320.86     27.49 o 
   0   2  12      133.39      145.76     10.32 o 
   1   2  12      657.32      679.15     22.62 o 
   2   2  12       71.49       66.20     10.16 o 
   3   2  12      388.87      386.33     23.05 o 
   4   2  12       30.53       44.05      8.76 o 
   5   2  12       75.63       80.18     11.56 o 
   6   2  12       34.32       42.77     11.13 o 
 -10   3  12      326.64      386.23     42.64 o 
  -9   3  12        1.34       -2.49      4.49 o 
  -8   3  12        7.88        1.35      5.04 o 
  -7   3  12       48.04       45.71      8.96 o 
  -6   3  12      566.52      649.24     44.99 o 
  -5   3  12       55.49       54.01      6.02 o 
  -4   3  12      209.55      221.32      9.98 o 
  -3   3  12      398.87      411.48     17.06 o 
  -2   3  12      106.94      105.85      9.33 o 
  -1   3  12       16.28       21.88      7.79 o 
   0   3  12     1308.50     1267.24     29.52 o 
   1   3  12       72.09       68.34      7.44 o 
   2   3  12      478.25      442.58     23.73 o 
   3   3  12      275.33      276.98     19.65 o 
   4   3  12      296.58      305.81     21.51 o 
   5   3  12       11.61        9.99      4.86 o 
   6   3  12       49.05       71.40     11.35 o 
 -10   4  12      103.88      120.43     23.09 o 
  -9   4  12       88.89       83.96     12.47 o 
  -8   4  12        0.35        2.06      4.06 o 
  -7   4  12       16.53       28.55     10.75 o 
  -6   4  12      485.00      509.36     25.48 o 
  -5   4  12        6.06        5.45      2.37 o 
  -4   4  12      281.19      281.19     16.69 o 
  -3   4  12      770.98      777.89     23.31 o 
  -2   4  12      410.12      419.50     17.23 o 
  -1   4  12       22.02       22.98      4.91 o 
   0   4  12      405.20      414.79     17.72 o 
   1   4  12       51.53       50.91      6.35 o 
   2   4  12       64.46       64.98      9.13 o 
   3   4  12       17.97        9.01      3.96 o 
   4   4  12        5.45        8.74      4.57 o 
   5   4  12        6.96       13.21      5.67 o 
   6   4  12       21.53       14.98      6.51 o 
  -9   5  12       45.78       31.45     12.36 o 
  -8   5  12        1.03       -6.33      7.33 o 
  -7   5  12        0.09       -1.78      6.61 o 
  -6   5  12       45.63       64.47      5.25 o 
  -5   5  12      532.65      468.04     20.43 o 
  -4   5  12       46.25       43.57      6.77 o 
  -3   5  12      124.33      138.31     15.64 o 
  -2   5  12      301.72      296.28     14.42 o 
  -1   5  12      558.30      594.05     20.99 o 
   0   5  12       96.66       88.56      8.19 o 
   1   5  12       16.27        7.32      3.47 o 
   2   5  12      149.85      133.68     13.35 o 
   3   5  12        9.44       12.96      5.78 o 
   4   5  12       19.52       20.60      6.30 o 
   5   5  12       38.21       46.97      9.50 o 
   6   5  12       22.51       16.43      6.31 o 
  -9   6  12       60.48       92.61     21.31 o 
  -8   6  12       18.47       19.71      9.23 o 
  -7   6  12      145.99      187.15     27.56 o 
  -6   6  12      149.24      170.45     25.93 o 
  -5   6  12        5.28        7.19      2.75 o 
  -4   6  12       24.01       38.72      5.89 o 
  -3   6  12      365.10      324.87     18.76 o 
  -2   6  12       61.92       66.80      7.00 o 
  -1   6  12        3.26        5.90      2.61 o 
   0   6  12        4.81       45.91     13.07 o 
   1   6  12        6.41        8.72      3.61 o 
   2   6  12        0.47       -4.82      7.29 o 
   3   6  12        6.67        2.77      3.46 o 
   4   6  12       49.05       44.16      8.68 o 
   5   6  12        2.70       -0.08      4.40 o 
   6   6  12        0.00       -0.49      9.45 o 
  -8   7  12      208.11      239.88     32.10 o 
  -7   7  12        1.94        9.60      7.52 o 
  -6   7  12       26.70       35.42     13.49 o 
  -5   7  12        0.34       -4.63      6.62 o 
  -4   7  12      229.32      202.78     11.22 o 
  -3   7  12      105.91       90.61      7.59 o 
  -2   7  12        1.78       -0.50      3.12 o 
  -1   7  12      106.34      121.38      8.79 o 
   0   7  12      218.75      209.09     11.40 o 
   1   7  12      540.22      545.36     19.81 o 
   2   7  12        0.13       -2.27      4.11 o 
   3   7  12       24.16       31.54      7.47 o 
   4   7  12       82.39       67.85     10.73 o 
   5   7  12       12.58       22.68     10.05 o 
  -8   8  12        0.26       15.01     10.74 o 
  -7   8  12      324.74      334.29     37.14 o 
  -6   8  12       80.51      116.11     21.33 o 
  -5   8  12        0.01       -1.56      6.32 o 
  -4   8  12       40.93       58.83     14.63 o 
  -3   8  12        3.24        7.44      2.39 o 
  -2   8  12       65.37       70.94      7.00 o 
  -1   8  12      120.47       99.88      7.90 o 
   0   8  12      587.95      598.69     18.89 o 
   1   8  12      138.85      124.59     12.64 o 
   2   8  12       22.94       25.86      8.77 o 
   3   8  12        3.77       11.07      8.22 o 
   4   8  12        5.57        8.22      6.14 o 
   5   8  12       44.76       68.84     16.44 o 
  -7   9  12      136.90      211.71     29.24 o 
  -6   9  12       17.29       15.66     10.10 o 
  -5   9  12       28.42       20.32      9.09 o 
  -4   9  12       23.52       40.43     12.46 o 
  -3   9  12        1.49       -5.25      5.54 o 
  -2   9  12       32.13       42.36      8.40 o 
  -1   9  12       21.84       27.35      7.52 o 
   0   9  12       13.04       13.65      5.59 o 
   1   9  12       81.52       77.88     17.41 o 
   2   9  12      185.44      186.36     25.76 o 
   3   9  12       61.69       84.68     18.09 o 
   4   9  12        1.54        6.23      7.66 o 
   5   9  12        8.83        8.77      8.13 o 
  -7  10  12      428.80      518.01     47.30 o 
  -6  10  12       49.57       56.94     15.72 o 
  -5  10  12      100.76      100.10     19.86 o 
  -4  10  12        1.97       -0.19      7.25 o 
  -3  10  12      163.62      177.62     18.11 o 
  -2  10  12      182.69      206.27     18.96 o 
  -1  10  12       51.66       43.53      8.94 o 
   0  10  12      330.00      328.31     24.09 o 
   1  10  12       97.31       77.28     17.25 o 
   2  10  12      147.78      102.56     19.36 o 
   3  10  12      143.50      191.71     27.03 o 
   4  10  12        0.35       -3.14      9.88 o 
  -6  11  12       55.59       63.59     16.30 o 
  -5  11  12       22.13       20.66     11.45 o 
  -4  11  12       17.79       17.01      8.03 o 
  -3  11  12        5.38       -0.74      7.68 o 
  -2  11  12       94.98       99.60     13.85 o 
  -1  11  12      139.95      123.37     14.97 o 
   0  11  12       70.51       58.15     12.22 o 
   1  11  12       18.03        4.46      7.86 o 
   2  11  12      890.19      878.61     57.86 o 
   3  11  12      291.69      352.78     37.25 o 
   4  11  12        6.41       22.04     10.27 o 
  -6  12  12        0.78       23.40     12.16 o 
  -5  12  12       30.53       21.97      9.86 o 
  -4  12  12       53.11       60.51     12.38 o 
  -3  12  12       34.51       40.55     11.35 o 
  -2  12  12        1.09        4.47      5.83 o 
  -1  12  12       68.11       59.66     10.62 o 
   0  12  12       19.90       45.64      7.58 o 
   1  12  12      163.98      186.45     27.37 o 
   2  12  12       43.82       73.69     17.61 o 
   3  12  12        4.61       18.51     10.34 o 
  -5  13  12       20.19       18.63     11.03 o 
  -4  13  12      253.45      345.79     27.38 o 
  -3  13  12       94.01       96.13     14.07 o 
  -2  13  12       65.86       79.97     12.63 o 
  -1  13  12       12.58        3.58      5.60 o 
   0  13  12        8.45        9.26      4.81 o 
   1  13  12       87.63       80.11     18.34 o 
   2  13  12      110.90       96.22     20.17 o 
  -4  14  12       32.22       43.40     14.40 o 
  -3  14  12        6.95       13.55      6.90 o 
  -2  14  12        0.45       -5.90      9.26 o 
  -1  14  12       66.88       88.55     18.49 o 
   0  14  12      275.63      243.16     32.49 o 
   1  14  12       16.83       -7.00      8.29 o 
 -10   1  13       56.51       39.93      9.71 o 
  -9   1  13        2.02        3.90      5.42 o 
  -8   1  13        2.73       -5.76      5.55 o 
  -7   1  13       37.11       31.02      9.80 o 
  -6   1  13       69.58       78.26     11.53 o 
  -5   1  13       62.82       65.66      6.64 o 
  -4   1  13      128.62      123.01      9.54 o 
  -3   1  13       66.57       62.16      6.89 o 
  -2   1  13      839.03      845.70     31.54 o 
  -1   1  13        5.30        0.57      4.60 o 
   0   1  13        1.09       -1.30      4.13 o 
   1   1  13       39.98       37.36     12.08 o 
   2   1  13      194.07      157.74     14.61 o 
   3   1  13      418.49      428.24     25.13 o 
   4   1  13       35.72       44.87      8.96 o 
   5   1  13       79.51       80.12     11.73 o 
 -10   2  13      109.56      116.09     15.06 o 
  -9   2  13        5.31       12.49      4.99 o 
  -8   2  13        6.62        0.94      4.75 o 
  -7   2  13       26.26       32.06      8.97 o 
  -6   2  13      265.38      256.23     14.46 o 
  -5   2  13      303.11      288.42     14.62 o 
  -4   2  13       15.47       17.10      3.30 o 
  -3   2  13      172.75      177.13     10.27 o 
  -2   2  13      779.01      767.02     26.07 o 
  -1   2  13      676.83      655.68     28.01 o 
   0   2  13      488.52      477.39     19.44 o 
   1   2  13       29.86       37.00      7.56 o 
   2   2  13       81.00       57.79     13.45 o 
   3   2  13       31.11       21.31      6.69 o 
   4   2  13       94.08       96.23     12.68 o 
   5   2  13        0.36        3.44      6.91 o 
  -9   3  13       52.21       44.02      8.68 o 
  -8   3  13        0.01        2.28      5.22 o 
  -7   3  13       11.76        5.57      9.71 o 
  -6   3  13      289.73      297.12     17.30 o 
  -5   3  13       99.09      113.06      8.41 o 
  -4   3  13      235.32      238.84     16.89 o 
  -3   3  13       58.31       61.27      7.30 o 
  -2   3  13       22.33       20.70      4.66 o 
  -1   3  13        0.77        6.70      4.56 o 
   0   3  13       41.08       58.79     11.70 o 
   1   3  13       19.25       11.39      4.80 o 
   2   3  13      180.56      174.10     15.67 o 
   3   3  13      202.98      176.81     16.56 o 
   4   3  13       91.07       98.56     17.19 o 
   5   3  13       40.96       42.59      9.00 o 
  -9   4  13      187.07      149.79     24.63 o 
  -8   4  13        1.90        6.64      9.63 o 
  -7   4  13        0.05      -16.94     11.29 o 
  -6   4  13        8.50       13.85      6.09 o 
  -5   4  13      135.87      130.42     12.09 o 
  -4   4  13        5.76        2.65      3.23 o 
  -3   4  13      339.05      345.08     20.56 o 
  -2   4  13      204.51      208.17     11.48 o 
  -1   4  13      377.36      354.61     20.42 o 
   0   4  13       50.26       39.46      5.68 o 
   1   4  13       60.79       68.07     20.49 o 
   2   4  13        0.47       -2.42      4.12 o 
   3   4  13       17.62       23.79      7.09 o 
   4   4  13        2.16        2.43      5.19 o 
   5   4  13       32.66       27.19      7.82 o 
  -9   5  13        0.13       10.84      8.18 o 
  -8   5  13       37.20       38.05     13.60 o 
  -7   5  13       12.11       13.34      8.62 o 
  -6   5  13        0.17        3.56      4.29 o 
  -5   5  13      632.02      650.50     25.16 o 
  -4   5  13      379.52      378.40     18.40 o 
  -3   5  13      321.86      294.85     14.98 o 
  -2   5  13       88.56       93.01     12.18 o 
  -1   5  13        6.41        4.56      2.53 o 
   0   5  13        5.28        4.83      3.26 o 
   1   5  13      132.41      112.65      9.92 o 
   2   5  13       98.38      105.75     12.76 o 
   3   5  13       91.82       94.31     12.50 o 
   4   5  13       70.09       77.71     11.48 o 
   5   5  13       84.31       91.03     12.73 o 
  -8   6  13        1.05        9.54     11.53 o 
  -7   6  13        3.49        1.19      9.29 o 
  -6   6  13      100.09      112.83     20.96 o 
  -5   6  13       10.06        7.44      5.80 o 
  -4   6  13       40.22       21.16      4.19 o 
  -3   6  13       53.25       51.35      6.46 o 
  -2   6  13      211.21      232.70     13.41 o 
  -1   6  13       13.85       14.12      3.96 o 
   0   6  13      243.38      240.46     13.33 o 
   1   6  13      191.56      195.90     16.41 o 
   2   6  13      104.71      100.48     12.32 o 
   3   6  13        2.78        3.10      3.65 o 
   4   6  13       12.18       10.60      6.23 o 
   5   6  13       64.39       79.39     12.24 o 
  -8   7  13        0.01       20.37     11.92 o 
  -7   7  13        1.71        2.65      7.60 o 
  -6   7  13       93.79       82.29     18.94 o 
  -5   7  13      171.20      159.85     24.08 o 
  -4   7  13        1.55        4.76      3.07 o 
  -3   7  13        5.48        6.40      5.35 o 
  -2   7  13      128.27      120.52     12.76 o 
  -1   7  13       73.35       72.70      8.09 o 
   0   7  13      148.03      151.34     13.97 o 
   1   7  13       93.40      105.90     12.68 o 
   2   7  13       13.70       14.40      9.87 o 
   3   7  13       14.98       12.22      5.15 o 
   4   7  13        0.51        2.32      4.73 o 
  -7   8  13       21.69       25.08     12.76 o 
  -6   8  13      217.44      238.38     31.79 o 
  -5   8  13       17.04       10.95      9.36 o 
  -4   8  13       19.56       14.30      6.18 o 
  -3   8  13       44.60       38.49      5.31 o 
  -2   8  13       51.50       53.92      9.08 o 
  -1   8  13       78.01       71.55      6.97 o 
   0   8  13        8.34        7.70      5.14 o 
   1   8  13        0.00       -1.64      4.67 o 
   2   8  13       91.34       87.98     11.64 o 
   3   8  13       54.10       53.73      9.61 o 
   4   8  13       16.37        7.55      8.63 o 
  -7   9  13        0.72       -0.10      7.48 o 
  -6   9  13        0.55       19.96     10.89 o 
  -5   9  13       20.04       29.36     12.86 o 
  -4   9  13        9.55       20.70      7.77 o 
  -3   9  13      306.90      308.70     23.27 o 
  -2   9  13       19.20       13.93     10.61 o 
  -1   9  13        4.25        1.57      2.97 o 
   0   9  13        8.00        1.47      6.14 o 
   1   9  13        4.74       -4.35      7.81 o 
   2   9  13       50.19       54.61     14.94 o 
   3   9  13       62.92       52.11     13.94 o 
   4   9  13       20.79       50.75     15.27 o 
  -6  10  13        0.41       -7.11      7.43 o 
  -5  10  13       44.62       40.23     13.02 o 
  -4  10  13        2.35        2.44     11.92 o 
  -3  10  13        0.42        2.27      4.84 o 
  -2  10  13      140.04      175.80     37.52 o 
  -1  10  13      134.40      150.55     13.69 o 
   0  10  13       17.32       10.75      8.91 o 
   1  10  13      266.94      279.26     33.31 o 
   2  10  13       22.64       30.37     12.02 o 
   3  10  13      143.46      163.36     26.45 o 
  -6  11  13       17.68       17.51      9.51 o 
  -5  11  13        0.55       14.14      9.66 o 
  -4  11  13        0.56       -2.26      5.54 o 
  -3  11  13       13.90       15.03      6.13 o 
  -2  11  13      124.79      151.76     27.39 o 
  -1  11  13        0.03       13.03      5.22 o 
   0  11  13       69.34       97.93     20.69 o 
   1  11  13      275.17      330.75     37.03 o 
   2  11  13       12.68      -14.69      9.79 o 
   3  11  13       16.90        6.98      8.01 o 
  -5  12  13       16.84        8.63      9.09 o 
  -4  12  13       24.03       32.59     11.36 o 
  -3  12  13       32.40       47.03     10.66 o 
  -2  12  13       13.85       28.81      7.79 o 
  -1  12  13       61.80       79.10     10.89 o 
   0  12  13        0.16       20.70     10.81 o 
   1  12  13       42.50       54.94     15.75 o 
   2  12  13      116.75      103.43     21.75 o 
  -4  13  13       37.22       17.88      9.61 o 
  -3  13  13       29.95       34.26     13.70 o 
  -2  13  13       46.35       61.55     13.79 o 
  -1  13  13        5.64       33.79      9.35 o 
   0  13  13       41.02       42.88     13.94 o 
  -9   0  14       86.79       83.57     18.82 o 
  -8   0  14        4.08        7.36      7.92 o 
  -7   0  14       84.26       94.65     18.47 o 
  -6   0  14       99.76      104.69     12.73 o 
  -5   0  14        0.00       -1.65      4.23 o 
  -4   0  14      361.41      384.93     20.77 o 
  -3   0  14     2226.16     2322.28     76.97 o 
  -2   0  14       30.73       36.16     10.63 o 
  -1   0  14      431.22      425.78     33.28 o 
   0   0  14      413.90      408.50     33.00 o 
   1   0  14      357.24      346.05     31.52 o 
   2   0  14       17.73        2.95      5.26 o 
   3   0  14      432.06      388.14     35.41 o 
   4   0  14        0.19       18.85     10.05 o 
   5   0  14       25.99       18.32     10.51 o 
  -9   1  14       32.68       31.52     10.09 o 
  -8   1  14        0.82       -3.72      9.89 o 
  -7   1  14      496.50      488.85     30.50 o 
  -6   1  14       48.15       53.20      6.15 o 
  -5   1  14        1.26        0.12      2.63 o 
  -4   1  14       77.80       80.63      7.51 o 
  -3   1  14      229.60      246.53     14.13 o 
  -2   1  14      804.35      875.78     39.88 o 
  -1   1  14       91.41       86.72     10.63 o 
   0   1  14       23.63       25.17      8.44 o 
   1   1  14      518.31      528.56     27.26 o 
   2   1  14       54.47       54.22     21.34 o 
   3   1  14       16.54       13.29      6.66 o 
   4   1  14      911.56      914.04     39.34 o 
   5   1  14       48.84       49.93     11.39 o 
  -9   2  14       13.29        9.70     11.80 o 
  -8   2  14        4.47        0.94      5.73 o 
  -7   2  14        0.57       -0.64      4.63 o 
  -6   2  14       27.62       33.08      6.88 o 
  -5   2  14      130.03      123.26      8.48 o 
  -4   2  14      190.37      176.61     14.57 o 
  -3   2  14      118.54      111.69      9.79 o 
  -2   2  14      366.70      421.80     23.38 o 
  -1   2  14       47.57       49.77      8.56 o 
   0   2  14      258.26      262.43     18.80 o 
   1   2  14      205.61      201.46     17.09 o 
   2   2  14      118.12      156.96     15.37 o 
   3   2  14        6.34        7.49      5.30 o 
   4   2  14        0.68        7.56      4.36 o 
   5   2  14      401.07      436.80     46.00 o 
  -9   3  14       18.25        5.08      5.30 o 
  -8   3  14        2.04       11.49      8.78 o 
  -7   3  14       21.83       26.38     10.52 o 
  -6   3  14      116.09      111.04      8.84 o 
  -5   3  14        5.92        8.01      3.13 o 
  -4   3  14       84.66       81.29      8.63 o 
  -3   3  14      631.40      627.13     20.29 o 
  -2   3  14      437.19      451.67     19.23 o 
  -1   3  14      245.17      233.21     17.64 o 
   0   3  14       17.87       15.04      5.01 o 
   1   3  14      761.38      741.53     32.51 o 
   2   3  14        6.99        0.30      4.10 o 
   3   3  14        0.75        0.40      4.17 o 
   4   3  14      275.97      284.84     22.38 o 
   5   3  14       16.76       32.05     11.73 o 
  -9   4  14        0.01       13.00      8.22 o 
  -8   4  14        3.03       13.03      9.30 o 
  -7   4  14       46.14       54.81     15.25 o 
  -6   4  14       16.42       18.22      5.34 o 
  -5   4  14        0.67       -1.26      2.83 o 
  -4   4  14      748.52      802.69     34.47 o 
  -3   4  14       13.75       28.43      5.58 o 
  -2   4  14        2.03        1.12      3.38 o 
  -1   4  14       53.77       44.43      7.84 o 
   0   4  14      244.99      265.42     19.11 o 
   1   4  14       46.58       42.57      8.44 o 
   2   4  14        0.46        0.28      3.55 o 
   3   4  14       15.41       20.08      7.30 o 
   4   4  14       32.35       36.50      8.74 o 
   5   4  14       10.94       21.52     10.48 o 
  -8   5  14       11.02       34.03     13.93 o 
  -7   5  14        8.97        7.67      7.95 o 
  -6   5  14       17.95        9.54      9.67 o 
  -5   5  14        1.28       -0.82      3.07 o 
  -4   5  14       10.42       17.25      5.56 o 
  -3   5  14       68.67       79.27      8.38 o 
  -2   5  14      164.86      175.89     17.33 o 
  -1   5  14       83.89       94.43     11.45 o 
   0   5  14      138.16      133.90     13.95 o 
   1   5  14        0.63       -0.15      4.25 o 
   2   5  14       55.08       51.97     16.75 o 
   3   5  14       11.67        7.43      7.49 o 
   4   5  14        0.62        4.55      6.91 o 
  -8   6  14       98.83       79.48     19.11 o 
  -7   6  14       10.66       10.54      9.56 o 
  -6   6  14      140.87      128.53     22.65 o 
  -5   6  14        0.99       -1.78      5.12 o 
  -4   6  14       54.54       47.55      6.50 o 
  -3   6  14       14.86       24.21      5.04 o 
  -2   6  14       10.13        3.85      6.57 o 
  -1   6  14       25.01       33.12      6.74 o 
   0   6  14       85.19       74.71     10.07 o 
   1   6  14       14.91       12.74      5.01 o 
   2   6  14       32.06       41.25     18.22 o 
   3   6  14        4.93        3.22      7.05 o 
   4   6  14        7.06        0.72      4.25 o 
  -7   7  14      183.67      215.75     30.69 o 
  -6   7  14        0.08        3.22      6.28 o 
  -5   7  14        7.50        2.57      5.51 o 
  -4   7  14        1.40       -4.62      6.37 o 
  -3   7  14      256.01      265.82     14.46 o 
  -2   7  14       35.77       38.00      5.39 o 
  -1   7  14        3.18        5.05      3.41 o 
   0   7  14       23.50      104.61     12.05 o 
   1   7  14       34.64       43.59     12.67 o 
   2   7  14        6.76        8.04      6.45 o 
   3   7  14       30.26       46.10      9.30 o 
   4   7  14        1.41        8.39      6.98 o 
  -7   8  14      374.45      401.44     42.25 o 
  -6   8  14      104.67       96.27     21.01 o 
  -5   8  14       41.67       39.92      9.56 o 
  -4   8  14       11.48       14.65      6.91 o 
  -3   8  14       36.30       28.79     13.95 o 
  -2   8  14        7.63        6.78      2.42 o 
  -1   8  14        8.38        2.42      3.59 o 
   0   8  14       75.48       70.45     10.16 o 
   1   8  14        3.88       -8.32      6.12 o 
   2   8  14        5.93        9.90      7.61 o 
   3   8  14       61.09       72.43     11.43 o 
  -6   9  14      164.10      190.92     28.87 o 
  -5   9  14        1.31        1.56      6.31 o 
  -4   9  14       28.25       27.82      8.86 o 
  -3   9  14       19.62       28.21     10.07 o 
  -2   9  14      396.58      421.28     27.63 o 
  -1   9  14        3.93        1.71      2.69 o 
   0   9  14      133.72      142.85     16.65 o 
   1   9  14        0.01        4.86      9.55 o 
   2   9  14        6.06       15.92     11.25 o 
  -6  10  14       47.71       47.13     15.51 o 
  -5  10  14       28.11       29.16     14.65 o 
  -4  10  14        3.95       -2.01      6.15 o 
  -3  10  14        0.01       13.98      7.07 o 
  -2  10  14       25.41       29.49      8.55 o 
  -1  10  14        4.34        9.71      5.46 o 
   0  10  14        1.44       -1.53      7.97 o 
   1  10  14        3.47       -3.34      7.14 o 
   2  10  14       41.09       61.91     17.16 o 
  -5  11  14      116.57      163.57     23.21 o 
  -4  11  14       42.37       31.05      9.19 o 
  -3  11  14       22.09       18.47      6.26 o 
  -2  11  14        0.51        3.81      6.12 o 
  -1  11  14       64.64       82.87     10.96 o 
   0  11  14       17.10       25.14     14.58 o 
   1  11  14        0.06        2.69      7.07 o 
  -4  12  14        0.14       11.32      9.94 o 
  -3  12  14        0.80        1.76      5.56 o 
  -2  12  14        1.54      -14.87      9.92 o 
  -1  12  14      279.51      323.25     35.20 o 
  -9   1  15        0.27       -9.45      6.30 o 
  -8   1  15       17.56       17.34      7.89 o 
  -7   1  15       42.00       39.09      6.71 o 
  -6   1  15        2.64        1.29      3.55 o 
  -5   1  15       21.38       23.41      4.34 o 
  -4   1  15       63.00       61.18      7.61 o 
  -3   1  15        8.45        7.88      4.56 o 
  -2   1  15      415.04      425.70     32.75 o 
  -1   1  15        6.13        1.47      3.80 o 
   0   1  15       62.07       69.22     10.69 o 
   1   1  15      449.55      499.46     27.65 o 
   2   1  15       41.78       52.48      9.74 o 
   3   1  15       11.86       14.23     11.39 o 
   4   1  15        5.15       -9.81      6.54 o 
  -9   2  15       29.29       38.70      9.31 o 
  -8   2  15        4.90        9.44      5.11 o 
  -7   2  15       20.01       30.03     12.50 o 
  -6   2  15      354.92      355.23     14.93 o 
  -5   2  15        3.56       -0.91      2.74 o 
  -4   2  15      149.24      146.72     11.69 o 
  -3   2  15      539.46      526.90     21.48 o 
  -2   2  15        5.39        7.31      4.27 o 
  -1   2  15        9.27        1.78      3.60 o 
   0   2  15      171.48      149.21     18.36 o 
   1   2  15       15.91       25.53      8.44 o 
   2   2  15      200.07      249.08     20.25 o 
   3   2  15        0.74        1.69      5.65 o 
   4   2  15       96.86       91.67     13.31 o 
  -8   3  15        1.34        1.74      6.11 o 
  -7   3  15       17.83       28.94     12.03 o 
  -6   3  15        6.75       10.93      5.23 o 
  -5   3  15      197.01      225.02     14.54 o 
  -4   3  15        0.02        8.60      4.16 o 
  -3   3  15      226.75      221.96     14.25 o 
  -2   3  15       34.16       36.24     15.27 o 
  -1   3  15      118.51       98.14     12.13 o 
   0   3  15       28.95       27.69      6.84 o 
   1   3  15        1.98       11.58      6.26 o 
   2   3  15       69.04       54.42     11.55 o 
   3   3  15       56.53       61.42     16.32 o 
   4   3  15       28.96       30.57      8.42 o 
  -8   4  15        8.57        3.76      8.78 o 
  -7   4  15       19.88       49.31     15.50 o 
  -6   4  15       26.73       32.19      8.48 o 
  -5   4  15      174.53      170.35     12.70 o 
  -4   4  15       91.60       98.22     11.63 o 
  -3   4  15        7.83        8.42      3.61 o 
  -2   4  15        0.35        0.18      4.22 o 
  -1   4  15       20.26       11.54      8.38 o 
   0   4  15       32.38       36.70      8.39 o 
   1   4  15      497.49      467.83     26.93 o 
   2   4  15       65.76       62.62     10.66 o 
   3   4  15        5.59        6.37     15.62 o 
   4   4  15        9.88       11.46      9.72 o 
  -7   5  15       44.66       33.78     12.98 o 
  -6   5  15        8.32        5.40      5.60 o 
  -5   5  15       82.45       69.44     11.54 o 
  -4   5  15      271.78      241.39     14.74 o 
  -3   5  15       53.89       53.15      6.06 o 
  -2   5  15        6.69       10.61      4.06 o 
  -1   5  15        9.19       12.80      5.25 o 
   0   5  15       75.66       57.16      9.54 o 
   1   5  15      223.16      220.49     18.79 o 
   2   5  15       20.67        7.18      4.32 o 
   3   5  15       14.00        9.40      5.91 o 
   4   5  15        5.41       11.05      9.29 o 
  -7   6  15      125.12      131.13     24.09 o 
  -6   6  15      291.07      313.55     24.86 o 
  -5   6  15        1.75       -2.73      6.53 o 
  -4   6  15      131.85      149.19     16.52 o 
  -3   6  15      117.90      129.82     10.70 o 
  -2   6  15       20.49       16.15      4.37 o 
  -1   6  15       92.35      100.75     12.03 o 
   0   6  15        9.28       15.73      6.17 o 
   1   6  15        1.99       -1.89      4.87 o 
   2   6  15        0.17        4.24      4.21 o 
   3   6  15        0.84        6.88      5.58 o 
  -6   7  15       38.12       70.65     12.72 o 
  -5   7  15       17.54       18.66      7.42 o 
  -4   7  15       28.64       22.66      7.37 o 
  -3   7  15       52.19       62.45     10.83 o 
  -2   7  15       29.39       37.73      6.63 o 
  -1   7  15       61.53       68.68     13.74 o 
   0   7  15      140.99      124.73     19.79 o 
   1   7  15        0.15        4.69      3.94 o 
   2   7  15      152.72      165.22     16.66 o 
   3   7  15       18.14       23.57     10.34 o 
  -6   8  15        0.19        5.62      9.41 o 
  -5   8  15       14.83       15.14      7.52 o 
  -4   8  15        8.11        4.80      9.34 o 
  -3   8  15      218.22      216.90     20.17 o 
  -2   8  15        0.05        1.97      4.43 o 
  -1   8  15       16.82       15.59      5.66 o 
   0   8  15        1.15        3.51      4.16 o 
   1   8  15       36.41       41.98      8.61 o 
   2   8  15       61.39       93.15     12.95 o 
   3   8  15       81.43       89.98     17.72 o 
  -6   9  15        9.33       -2.48     10.95 o 
  -5   9  15        7.90       11.85      7.30 o 
  -4   9  15        3.80        1.89      6.09 o 
  -3   9  15       18.36       18.12     14.68 o 
  -2   9  15       15.54       21.63      6.06 o 
  -1   9  15        6.22       26.79     10.91 o 
   0   9  15       25.03       32.73     13.48 o 
   1   9  15       14.97       14.40      6.46 o 
  -5  10  15        1.56        6.73      7.28 o 
  -4  10  15       50.04       59.52     20.57 o 
  -3  10  15       48.77       47.03     10.64 o 
  -2  10  15      125.99      159.52     15.06 o 
  -1  10  15       17.10       -3.13     10.51 o 
   0  10  15        2.09        0.63      6.93 o 
  -4  11  15       30.60       11.45      9.63 o 
  -3  11  15       12.96       10.19      9.19 o 
  -2  11  15        0.60       -3.45     10.62 o 
  -8   0  16        2.26       25.18     12.12 o 
  -7   0  16       65.93       47.58     15.50 o 
  -6   0  16        2.03       -1.39      4.60 o 
  -5   0  16      100.38      110.34     12.08 o 
  -4   0  16     1062.11     1075.06     57.15 o 
  -3   0  16     1120.82     1121.39     58.06 o 
  -2   0  16       46.93       87.87     16.80 o 
  -1   0  16       90.78      111.26     18.97 o 
   0   0  16       41.49       56.74     14.09 o 
   1   0  16      618.35      638.33     45.98 o 
   2   0  16       23.96       31.55     10.66 o 
   3   0  16      178.59      193.08     26.84 o 
  -8   1  16      106.43       88.61     20.48 o 
  -7   1  16       44.63       39.72     14.73 o 
  -6   1  16       77.60       84.69      7.91 o 
  -5   1  16      109.07      124.53      9.09 o 
  -4   1  16       85.19       85.64      9.35 o 
  -3   1  16     1727.30     1761.95     77.55 o 
  -2   1  16       29.89       16.64      9.62 o 
  -1   1  16       67.80       69.02     10.75 o 
   0   1  16        4.55       11.78      4.91 o 
   1   1  16       99.14      109.45     13.98 o 
   2   1  16       20.08       25.48      6.99 o 
   3   1  16       26.47       23.59     16.29 o 
  -8   2  16       23.86       19.65      9.12 o 
  -7   2  16        0.31       -3.50      4.84 o 
  -6   2  16        0.03       -6.66      4.48 o 
  -5   2  16       10.08       17.05      4.88 o 
  -4   2  16        5.43        2.86      3.89 o 
  -3   2  16       43.36       42.41      8.57 o 
  -2   2  16        2.14        3.60      8.62 o 
  -1   2  16       80.92       75.94     11.34 o 
   0   2  16       27.88       30.00      6.80 o 
   1   2  16        6.37        5.17      3.77 o 
   2   2  16        4.10        5.32      9.57 o 
   3   2  16       21.95       28.44      8.33 o 
  -7   3  16        4.10       10.19      5.45 o 
  -6   3  16       91.95      100.49     13.51 o 
  -5   3  16        1.86        5.78      3.67 o 
  -4   3  16      828.52      869.31     28.82 o 
  -3   3  16        3.28        4.32      3.80 o 
  -2   3  16       41.44       43.28     15.46 o 
  -1   3  16      101.38      103.26     12.77 o 
   0   3  16       25.05       14.32      6.18 o 
   1   3  16      189.32      183.61     17.55 o 
   2   3  16       12.99        4.73      4.48 o 
   3   3  16        4.66        9.08      5.41 o 
  -7   4  16       20.58       50.59     12.97 o 
  -6   4  16        5.22        4.62      5.97 o 
  -5   4  16      179.31      198.14     14.10 o 
  -4   4  16      126.86      128.20     10.19 o 
  -3   4  16       45.61       49.41      8.11 o 
  -2   4  16       26.18       27.43      6.67 o 
  -1   4  16       21.75       23.32      6.87 o 
   0   4  16      162.40      213.67     29.96 o 
   1   4  16        0.07       -2.57      5.15 o 
   2   4  16       19.32       25.25      7.25 o 
   3   4  16       44.44       57.59     14.79 o 
  -7   5  16       46.87       45.03     14.38 o 
  -6   5  16      165.84      178.43     18.92 o 
  -5   5  16      100.72      101.48     14.24 o 
  -4   5  16       37.86       29.25      5.92 o 
  -3   5  16       57.62       66.89      8.24 o 
  -2   5  16        0.20        5.64      4.01 o 
  -1   5  16        0.47        7.09      6.27 o 
   0   5  16      348.42      357.61     23.95 o 
   1   5  16       23.55       27.68     17.54 o 
   2   5  16      132.11      200.50     21.00 o 
   3   5  16       37.69       51.55     14.23 o 
  -7   6  16       24.92      -12.26     11.65 o 
  -6   6  16       73.20       65.90     11.52 o 
  -5   6  16       31.01       36.24     14.39 o 
  -4   6  16       19.11       34.56      8.59 o 
  -3   6  16       17.83       12.07      4.14 o 
  -2   6  16       51.31       50.77      8.84 o 
  -1   6  16       15.34       12.06      4.47 o 
   0   6  16       82.54       72.05     10.83 o 
   1   6  16      253.23      275.00     21.57 o 
   2   6  16       49.10       64.88     14.20 o 
  -6   7  16       18.85       18.65     12.54 o 
  -5   7  16       34.07       39.22     11.44 o 
  -4   7  16        1.40       -1.99      5.50 o 
  -3   7  16      112.96      126.17     13.21 o 
  -2   7  16       81.09      113.17     15.28 o 
  -1   7  16        1.07       10.83      4.99 o 
   0   7  16        3.57        7.97      4.55 o 
   1   7  16       11.62        6.56      5.47 o 
   2   7  16       43.73       21.51      8.11 o 
  -6   8  16        8.78       18.10     12.06 o 
  -5   8  16       98.72      122.88     16.79 o 
  -4   8  16        2.70       10.74      9.15 o 
  -3   8  16        0.13       -3.44      4.93 o 
  -2   8  16       12.41        0.41      4.95 o 
  -1   8  16       13.85       15.03      8.65 o 
   0   8  16        4.60       35.13     13.55 o 
   1   8  16        9.68       12.30      5.63 o 
  -5   9  16       78.22       72.68     19.24 o 
  -4   9  16        7.95        2.87      5.83 o 
  -3   9  16        6.35       21.05      6.14 o 
  -2   9  16      312.54      332.94     26.80 o 
  -3  10  16        9.07       32.84     12.50 o 
  -7   1  17       14.14       18.71     10.44 o 
  -6   1  17        6.95        3.03      3.97 o 
  -5   1  17        2.60        1.71      3.91 o 
  -4   1  17       11.13       14.14      5.71 o 
  -3   1  17       18.24       13.27     10.39 o 
  -2   1  17        7.18       17.43     10.54 o 
  -1   1  17        9.65        9.09      5.44 o 
   0   1  17       12.84       16.61      6.66 o 
   1   1  17       56.64       64.23     11.23 o 
   2   1  17       13.93       14.73      5.82 o 
  -7   2  17      166.70      170.09     23.32 o 
  -6   2  17       11.78        5.57      5.26 o 
  -5   2  17       13.44       12.92      4.13 o 
  -4   2  17      217.38      228.29     15.28 o 
  -3   2  17        2.00       -0.46      4.88 o 
  -2   2  17        2.42        4.04      4.18 o 
  -1   2  17        1.29       -3.11      4.22 o 
   0   2  17      200.79      190.65     18.23 o 
   1   2  17        5.28        5.43      4.70 o 
   2   2  17       10.66       22.40      7.05 o 
  -7   3  17      144.68      128.84     21.28 o 
  -6   3  17       33.02       22.62      7.48 o 
  -5   3  17        3.05       -4.64      4.08 o 
  -4   3  17       32.50       26.28      5.49 o 
  -3   3  17      105.37      110.19     13.55 o 
  -2   3  17       10.67       25.10      6.90 o 
  -1   3  17        9.10        0.90      4.61 o 
   0   3  17      250.23      281.62     21.98 o 
   1   3  17       72.45      101.49     15.25 o 
   2   3  17       43.73       60.60     14.82 o 
  -7   4  17        5.92        3.42      7.80 o 
  -6   4  17      123.54      123.96     15.86 o 
  -5   4  17       22.40       25.92      8.66 o 
  -4   4  17       14.80       14.95      4.60 o 
  -3   4  17      676.14      754.90     34.21 o 
  -2   4  17       42.36       50.41      9.17 o 
  -1   4  17       15.81       24.10      7.04 o 
   0   4  17        1.06       -1.00      5.60 o 
   1   4  17       76.35       66.78     11.41 o 
   2   4  17        0.00       -3.03      6.93 o 
  -6   5  17       31.11        8.35      8.54 o 
  -5   5  17        3.71        8.16      9.72 o 
  -4   5  17        0.16        0.91      3.92 o 
  -3   5  17        3.51        8.20      4.18 o 
  -2   5  17        4.77       -4.27      5.42 o 
  -1   5  17        3.65        1.53      3.65 o 
   0   5  17       85.60       72.78     12.49 o 
   1   5  17      405.45      458.76     38.18 o 
  -6   6  17        1.86        0.30      7.79 o 
  -5   6  17        8.87       10.49      9.72 o 
  -4   6  17      160.86      173.28     20.70 o 
  -3   6  17       37.66       42.94      9.80 o 
  -2   6  17       24.26       13.66      5.38 o 
  -1   6  17       48.60       46.45     13.40 o 
   0   6  17       18.22        2.82      3.83 o 
   1   6  17       11.89       24.94     10.44 o 
  -5   7  17      179.60      179.25     26.90 o 
  -4   7  17       74.39       89.88     11.81 o 
  -3   7  17       93.27      129.88     16.83 o 
  -2   7  17       25.90       31.17     13.85 o 
  -1   7  17        6.89       10.08      8.72 o 
   0   7  17        0.83        6.65      5.90 o 
  -4   8  17      102.02      145.94     25.26 o 
  -3   8  17       89.31       86.80     18.77 o 
  -6   0  18        3.35        4.54      6.17 o 
  -5   0  18       28.08       27.98     11.93 o 
  -4   0  18       11.76        9.51      6.06 o 
  -3   0  18       25.71       51.95     14.27 o 
  -2   0  18      390.15      362.11     36.19 o 
  -1   0  18        5.07        4.67      6.27 o 
   0   0  18      155.95      162.00     24.24 o 
   1   0  18       19.35       16.30      9.20 o 
  -6   1  18       12.72       15.83      6.49 o 
  -5   1  18        0.45        4.13      7.61 o 
  -4   1  18      241.76      263.38     21.38 o 
  -3   1  18       35.65       27.32      7.45 o 
  -2   1  18        0.09       -5.44      5.02 o 
  -1   1  18        6.97        7.49      4.48 o 
   0   1  18       40.29       29.56     10.36 o 
   1   1  18       37.52       32.61      8.46 o 
  -6   2  18       37.01       23.05      8.34 o 
  -5   2  18       12.47        9.42      3.79 o 
  -4   2  18       39.96       49.17     14.16 o 
  -3   2  18      232.96      239.59     20.49 o 
  -2   2  18       20.20       16.88     19.97 o 
  -1   2  18       35.92       26.40      7.63 o 
   0   2  18        3.60        4.99      5.29 o 
   1   2  18       51.76       61.36     15.51 o 
  -6   3  18       62.45       79.09     11.76 o 
  -5   3  18        4.62       -5.87      5.27 o 
  -4   3  18       71.58       61.41     10.65 o 
  -3   3  18        7.52        6.39      5.62 o 
  -2   3  18        3.34        2.47      8.72 o 
  -1   3  18        0.44        1.39      4.47 o 
   0   3  18      140.47      140.14     16.09 o 
  -5   4  18       22.19       25.62      8.49 o 
  -4   4  18      295.27      299.68     23.48 o 
  -3   4  18      259.42      309.39     22.81 o 
  -2   4  18       16.64       21.19      6.18 o 
  -1   4  18       21.86       37.98      8.82 o 
   0   4  18       22.62       11.09      7.71 o 
  -5   5  18       23.20       28.59     11.40 o 
  -4   5  18      265.04      251.25     22.59 o 
  -3   5  18       84.88      125.91     23.57 o 
  -2   5  18        2.21       -7.58      5.06 o 
  -1   5  18        8.57        9.27      6.86 o 
   0   5  18       22.94        7.67      5.50 o 
  -4   6  18        9.08        1.78      8.82 o 
  -4   1  19       39.06       40.66      9.84 o 
  -3   1  19       62.70       67.04     11.86 o 
  -2   1  19       21.62       26.12      8.30 o 
  -3   2  19       31.90       44.16     17.09 o 
  -2   2  19        5.61       -2.74     10.11 o 
                                                 
